# Supplementary material for: Genetic diversity and population structure of Uganda’s yam (Dioscorea spp.) genetic resource based on DArTseq
Source: PLoS One. 2023 Feb 14;18(2):e0277537. doi: 10.1371/journal.pone.0277537 (PMC9928066; doi:10.1371/journal.pone.0277537)
Supplement: S1 Text — (TXT) [file pone.0277537.s005.txt]

Taxa	UGY16002	UGY16003	UGY16004	UGY16006	UGY16010	UGY16011	UGY16013	UGY16016	UGY16022	UGY16026	UGY16027	UGY16029	UGY16033	UGY16035	UGY16037	UGY16039	UGY16041	UGY16042	UGY16045	UGY16064	UGY16065	UGY16066	UGY16068	UGY16069	UGY16070	UGY16071	UGY16073	UGY16074	UGY16076	UGY16091	UGY19006	UGY19007	UGY19008	UGY19009	UGY19013	UGY19014	UGY19015	UGY19016	UGY19017	UGY19018	UGY19019	UGY19020	UGY20013	UGY20030	UGY20031	UGY20032	UGY20033	UGY20034	UGY20035
UGY16035	-0.6387429	-0.58254004	14.373359	-0.6216744	13.697399	-0.65532786	-0.67317456	-0.6214586	-0.57154775	-0.6680617	-0.6323478	-0.6855455	-0.6578162	14.43688	-0.62603027	-0.61627245	-0.5767611	13.68715	-0.628499	-1.0156994	-1.0964779	-1.0183188	-0.57543904	-0.62777585	-1.0409788	-0.6182688	-0.82782954	-0.7186939	-0.96456593	-1.012458	-0.70896864	-0.6913243	-0.693499	-0.9072694	-0.60937566	-0.63834476	-0.6212224	-0.6477396	-0.64154196	-0.61877346	-0.6266257	14.393746	-0.611481	14.223853	14.240023	14.189173	-1.0956261	-1.1237253	-1.094038
UGY19020	-0.6344489	-0.57986724	14.404512	-0.61794	13.733117	-0.63106525	-0.6750355	-0.6187858	-0.5705694	-0.66538894	-0.63232136	-0.68245673	-0.6564438	14.393746	-0.6190483	-0.6136599	-0.57563925	13.723089	-0.6253972	-1.0194962	-1.1080105	-1.024021	-0.5732555	-0.6247954	-1.0466206	-0.6166961	-0.8382453	-0.7235418	-0.960178	-1.0203722	-0.7131409	-0.6930613	-0.69330364	-0.9176216	-0.6024307	-0.6373919	-0.622441	-0.6448978	-0.6387393	-0.6160228	-0.623953	14.459963	-0.61162883	14.260383	14.279288	14.222077	-1.102241	-1.1336882	-1.1039913
UGY20191	-0.6333164	-0.5797964	14.398489	-0.61680734	13.733612	-0.6352002	-0.66393316	-0.6183362	-0.5683752	-0.6631947	-0.6311888	-0.6763706	-0.6538612	14.383999	-0.6173489	-0.6125274	-0.573445	13.724646	-0.623203	-1.022561	-1.1058455	-1.018829	-0.5721229	-0.6255214	-1.0547464	-0.616252	-0.8371634	-0.72329754	-0.9646805	-1.0183635	-0.72115105	-0.6859125	-0.690037	-0.91705555	-0.60235983	-0.63732105	-0.6181343	-0.64231414	-0.6384696	-0.61208403	-0.622431	14.4182825	-0.6104963	14.251511	14.267494	14.21547	-1.1009594	-1.1336145	-1.1028007
UGY20046	-0.63185185	-0.57765937	14.403119	-0.6146703	13.732282	-0.6346484	-0.66733664	-0.6149964	-0.5694231	-0.66318095	-0.63011336	-0.67792207	-0.6523629	14.389911	-0.6181385	-0.6103903	-0.57130796	13.726942	-0.6221276	-1.0197825	-1.1101273	-1.0234516	-0.56998575	-0.62061113	-1.0532335	-0.614115	-0.8307855	-0.7205296	-0.9606918	-1.0224675	-0.70855093	-0.68766826	-0.69269925	-0.91139674	-0.6002227	-0.6357258	-0.61892366	-0.6400467	-0.63726413	-0.61381483	-0.6228067	14.422912	-0.6089011	14.257064	14.272786	14.220452	-1.1043364	-1.1402018	-1.1073415
UGY16004	-0.6318468	-0.5780519	14.432795	-0.6174992	13.712186	-0.6400997	-0.66618687	-0.6172833	-0.56843424	-0.66494817	-0.6329422	-0.68509996	-0.6504871	14.373359	-0.6226744	-0.61103547	-0.57152426	13.702553	-0.6261639	-1.024355	-1.1082915	-1.0215967	-0.56914043	-0.62194204	-1.049143	-0.61430955	-0.82695174	-0.72313577	-0.96358985	-1.0216478	-0.71147263	-0.6910666	-0.69367903	-0.9077731	-0.6045422	-0.6375459	-0.61768275	-0.6407828	-0.6399645	-0.6151151	-0.62429076	14.404512	-0.61089796	14.241068	14.25899	14.199001	-1.1030259	-1.1334361	-1.1016158
UGY20163	-0.6306294	-0.57548815	14.409895	-0.6135608	13.734177	-0.6339016	-0.6656411	-0.613345	-0.5655576	-0.6610098	-0.6279422	-0.67732793	-0.65125346	14.397397	-0.61458004	-0.6097098	-0.57019854	13.724591	-0.62075746	-1.0207368	-1.1098219	-1.0229648	-0.5688764	-0.6214554	-1.0537404	-0.6140455	-0.8300109	-0.72227514	-0.9694211	-1.0237364	-0.7148915	-0.6886822	-0.6914768	-0.9088862	-0.6016656	-0.63407445	-0.61618894	-0.6405188	-0.6315472	-0.61058205	-0.61957383	14.431243	-0.60724974	14.26672	14.280491	14.2270565	-1.1051142	-1.1367619	-1.1091883
UGY20032	-0.6211234	-0.5668818	14.199001	-0.60389096	13.61707	-0.6256176	-0.66412336	-0.6088932	-0.5576269	-0.6527369	-0.61491704	-0.66789764	-0.6390674	14.189173	-0.6005343	-0.5986403	-0.5629916	13.605509	-0.61246437	-1.029203	-1.0991452	-1.0144072	-0.558289	-0.6155246	-1.0460577	-0.6021401	-0.82506126	-0.70279205	-0.9653712	-1.013349	-0.7227168	-0.68258935	-0.67907846	-0.9039789	-0.5879398	-0.6211981	-0.60812163	-0.6316354	-0.62724835	-0.60115975	-0.61236703	14.222077	-0.5943734	14.208261	14.232481	14.266375	-1.095173	-1.1171331	-1.0907441
UGY20031	-0.61959904	-0.56529033	14.25899	-0.60060596	13.671174	-0.6302226	-0.6745748	-0.6024233	-0.557097	-0.6493261	-0.6168888	-0.6727198	-0.63598186	14.240023	-0.6039464	-0.59878796	-0.5656468	13.660423	-0.6140802	-1.0371426	-1.1067475	-1.0252023	-0.5576168	-0.6131768	-1.0494852	-0.60349184	-0.83099306	-0.7021457	-0.9696888	-1.0212238	-0.7267499	-0.681746	-0.6758718	-0.90847677	-0.5881509	-0.6213671	-0.6092634	-0.63004386	-0.6270453	-0.59787476	-0.611554	14.279288	-0.5945424	14.27561	14.324695	14.232481	-1.0983104	-1.1235127	-1.0971763
UGY20030	-0.5986023	-0.5493194	14.241068	-0.58640456	13.6361265	-0.60024863	-0.6467481	-0.5857482	-0.53857386	-0.6333576	-0.5987946	-0.6547369	-0.6195992	14.223853	-0.58628416	-0.5816948	-0.5489826	13.628563	-0.5965751	-1.0389967	-1.1136215	-1.0285985	-0.5420143	-0.594967	-1.0566055	-0.58470434	-0.84483343	-0.6863002	-0.98288524	-1.0281689	-0.7296922	-0.6618649	-0.65962887	-0.9172466	-0.5696278	-0.603273	-0.5904759	-0.6126426	-0.6077593	-0.58190393	-0.59601957	14.260383	-0.5785716	14.343234	14.27561	14.208261	-1.1107738	-1.136834	-1.1110255
UGY16042	-0.5819428	-0.5291982	13.702553	-0.5659618	13.575092	-0.58059853	-0.6295846	-0.560302	-0.52032936	-0.60939056	-0.57905954	-0.630212	-0.60062015	13.68715	-0.5697151	-0.5581115	-0.5217853	13.599891	-0.5726603	-0.9966738	-1.0657136	-0.98865736	-0.5162164	-0.57002515	-1.0143187	-0.55702484	-0.8281984	-0.66749793	-0.959918	-0.9883353	-0.7158651	-0.6379055	-0.6394423	-0.8922265	-0.5474635	-0.5835378	-0.5671412	-0.59116125	-0.5885702	-0.5571719	-0.570099	13.723089	-0.55420905	13.628563	13.660423	13.605509	-1.062504	-1.0871112	-1.064364
UGY16010	-0.58171874	-0.5289741	13.712186	-0.56573766	13.623385	-0.5784069	-0.629733	-0.56113964	-0.5201053	-0.6091665	-0.57703274	-0.62675107	-0.6013875	13.697399	-0.57052004	-0.5578874	-0.52368456	13.575092	-0.57427645	-0.99970317	-1.0688438	-0.9932475	-0.5171963	-0.57086277	-1.014858	-0.55786246	-0.82779896	-0.6680497	-0.9566426	-0.9868741	-0.7196527	-0.63886344	-0.6367573	-0.8960143	-0.5467841	-0.58159393	-0.56690526	-0.59302956	-0.5897802	-0.55694777	-0.5727768	13.733117	-0.5529233	13.6361265	13.671174	13.61707	-1.0631663	-1.086551	-1.0654324
UGY20112	-0.36316028	-0.3468271	3.880938	-0.36146563	3.793946	-0.3680844	-0.36882088	-0.3593564	-0.3432966	-0.37384892	-0.36254838	-0.36580098	-0.36709112	3.8830135	-0.3617229	-0.36009613	-0.34772038	3.7915075	-0.36948776	-0.23366483	-0.27289927	-0.199983	-0.340706	-0.3547734	-0.23406473	-0.35080707	-0.30372348	-0.37548456	-0.25518325	-0.27700832	-0.21760044	-0.37861863	-0.3753811	-0.10233521	-0.36255246	-0.36369917	-0.3569501	-0.354142	-0.36454812	-0.3523715	-0.3617302	3.888465	-0.35241187	3.862309	3.8732815	3.8546877	-0.2661763	-0.115570985	-0.11283279
UGY20140	-0.35766912	-0.36541623	-0.4306949	-0.359538	-0.45914075	-0.19542976	-0.26639497	-0.36298686	-0.366529	-0.35161245	-0.34853405	-0.32858598	-0.35483515	-0.45172626	-0.3341832	-0.35758075	-0.36650732	-0.46286127	-0.33835453	0.08864824	0.16948605	0.13834341	-0.36378366	-0.33716717	0.16288814	-0.3569316	0.48791227	-0.29499546	0.2858519	0.1911012	0.41113472	-0.30877608	-0.34135902	0.18097006	-0.35213175	-0.3556235	-0.35521856	-0.34939128	-0.34934568	-0.3663585	-0.3557968	-0.44118276	-0.35894075	-0.4373121	-0.43737593	-0.42970115	0.11648602	0.028802544	0.085266024
UGY20155	-0.3460029	-0.35006726	-0.50669426	-0.35460177	-0.5389665	-0.24084482	-0.27917325	-0.35128677	-0.35373193	-0.33686572	-0.33456686	-0.312731	-0.33621025	-0.5168866	-0.34207007	-0.3476766	-0.3462244	-0.54584414	-0.3371413	0.074844494	0.19722298	0.16371956	-0.34443322	-0.32740438	0.13038877	-0.34301618	0.5061837	-0.24304083	0.2873878	0.19443938	0.3809102	-0.307916	-0.3191935	0.19052626	-0.34071445	-0.34192517	-0.33983967	-0.33863014	-0.3334095	-0.35021004	-0.34504306	-0.5142375	-0.34345797	-0.5274006	-0.52402526	-0.52061695	0.13686034	-0.004385509	0.051727448
UGY20151	-0.33436877	-0.34250927	-0.6246003	-0.34587792	-0.6408722	-0.20368399	-0.28040642	-0.33863604	-0.34605682	-0.32817787	-0.3292804	-0.29698083	-0.32659298	-0.6376502	-0.3197821	-0.34720725	-0.34901264	-0.6434918	-0.32846093	0.10736436	0.08761532	0.16060166	-0.3406338	-0.31672764	0.10750277	-0.33114344	0.36283535	-0.268025	0.18646951	0.14218284	0.3267808	-0.31241047	-0.31688774	0.25259346	-0.34445202	-0.33660445	-0.3339674	-0.3204523	-0.3285528	-0.34115055	-0.33018363	-0.63819444	-0.3279868	-0.6435032	-0.64014137	-0.6290758	0.08842088	0.060504664	0.13967323
UGY20184	-0.3335463	-0.34057012	2.1690698	-0.3360984	2.0651867	-0.2726465	-0.32646683	-0.3392976	-0.33491623	-0.33892655	-0.33824286	-0.32875532	-0.33216882	2.1621506	-0.3257389	-0.34109896	-0.33297	2.0668552	-0.33987388	-0.091513045	-0.06173842	-0.12259359	-0.33444902	-0.34002292	-0.03670567	-0.33605662	-0.012015216	-0.3373772	-0.014295377	-0.06053905	-0.059410762	-0.34794307	-0.35213727	-0.1300519	-0.3456787	-0.34470204	-0.3315829	-0.32028142	-0.34979773	-0.33655939	-0.33636296	2.1714091	-0.33129135	2.157538	2.1689444	2.1551175	-0.06987888	-0.16027452	-0.12674767
UGY20142	-0.33001307	-0.32157117	-0.7380853	-0.31997514	-0.7468179	-0.18002754	-0.27142102	-0.31512505	-0.31806943	-0.3090015	-0.3193603	-0.2753232	-0.30224377	-0.7507621	-0.301736	-0.3161536	-0.32182637	-0.7448442	-0.30537334	0.09580715	0.058030605	0.11814236	-0.3242284	-0.29311106	0.10432024	-0.30352932	0.37080503	-0.22537416	0.1755122	0.09708575	0.42023492	-0.26705742	-0.28930014	0.259188	-0.3240969	-0.3115919	-0.30484286	-0.31052822	-0.31668758	-0.31373733	-0.32400754	-0.7418258	-0.31165433	-0.7389807	-0.7432662	-0.7425428	0.07829807	0.11951831	0.21275653
UGY16073	-0.31780696	-0.32589242	-0.82695174	-0.31604767	-0.82779896	-0.21422221	-0.23651522	-0.31824988	-0.32236192	-0.31150877	-0.307522	-0.30021116	-0.31105638	-0.82782954	-0.3131846	-0.32111293	-0.32466233	-0.8281984	-0.3198878	0.11448445	0.34816596	0.19266091	-0.32189468	-0.31472847	0.17834665	-0.3097005	1.1882985	-0.23351854	0.49488968	0.489339	0.28915092	-0.28330183	-0.3066709	0.19958085	-0.3214459	-0.31728417	-0.3137202	-0.31303552	-0.3170715	-0.32082006	-0.31000686	-0.8382453	-0.31661367	-0.84483343	-0.83099306	-0.82506126	0.44501892	0.07624591	0.103402704
UGY20061	-0.31374308	-0.3232178	-0.6147137	-0.31662825	-0.6285756	-0.16150898	-0.23064762	-0.3234362	-0.3186928	-0.31129462	-0.3088845	-0.28771847	-0.31104726	-0.61957955	-0.30249688	-0.32099086	-0.3231829	-0.6258239	-0.3144574	0.10100976	0.056889664	0.2091719	-0.32814267	-0.30398962	0.04711698	-0.31153598	0.37772718	-0.21717772	0.18437716	0.10069023	0.42284107	-0.28744724	-0.3027746	0.31826788	-0.32371145	-0.31822377	-0.31602636	-0.30017328	-0.31788242	-0.3241879	-0.31735533	-0.61825204	-0.31330657	-0.62705564	-0.62387085	-0.61239773	0.054436345	0.1238043	0.13928263
UGY20178	-0.31236783	-0.32257664	-0.8297403	-0.32128996	-0.8167988	-0.19095235	-0.23734094	-0.3213041	-0.32541618	-0.30713126	-0.30750924	-0.27997318	-0.3056819	-0.8503144	-0.26952505	-0.31992048	-0.32240826	-0.8189873	-0.3091403	0.09316383	0.13674027	0.1480792	-0.3217639	-0.29761088	0.1787599	-0.3116931	0.32491362	-0.22383271	0.28822777	0.22924395	0.28325868	-0.27792734	-0.27893656	0.15109217	-0.3128217	-0.30759835	-0.31252772	-0.30122623	-0.30632395	-0.32068932	-0.31093773	-0.8435994	-0.3132979	-0.83825815	-0.83494085	-0.8376502	0.1827454	0.07111621	0.10570474
UGY20200	-0.31196186	-0.321109	-0.80355984	-0.31663728	-0.811848	-0.24363025	-0.22419484	-0.3198365	-0.31864014	-0.30566362	-0.30391824	-0.26788872	-0.30421424	-0.79871136	-0.3009694	-0.3248229	-0.32731062	-0.8210304	-0.30342594	0.10418659	0.1435163	0.16865708	-0.32348132	-0.30569834	0.18235087	-0.31871885	0.35873193	-0.25952378	0.23024143	0.19355285	0.27242538	-0.29344657	-0.29445574	0.16742332	-0.31347743	-0.31568578	-0.3153068	-0.31249875	-0.31759647	-0.3160366	-0.31690183	-0.80402523	-0.3075835	-0.82345	-0.8240095	-0.8158259	0.14811598	0.067275465	0.10292567
UGY20188	-0.3022448	-0.30652142	-0.5630073	-0.30292776	-0.5869431	-0.20187892	-0.256069	-0.31158334	-0.30332744	-0.28963265	-0.29378444	-0.25631195	-0.29843965	-0.58711517	-0.2847982	-0.30341357	-0.3115333	-0.58923244	-0.2863116	0.09743182	0.23285088	0.17950894	-0.30357584	-0.2892061	0.08644007	-0.29765576	0.60677457	-0.22651415	0.42111897	0.34698805	0.43051973	-0.25394624	-0.28008598	0.23446167	-0.2920978	-0.30033928	-0.3003745	-0.29102093	-0.29578304	-0.30456516	-0.29540056	-0.5677984	-0.30424857	-0.5818727	-0.56525683	-0.5685477	0.29049098	0.03669641	0.07490667
UGY20085	-0.29710433	-0.31465366	-0.7889469	-0.30678865	-0.78644985	-0.218915	-0.24755765	-0.30816397	-0.3097571	-0.29505277	-0.29543072	-0.28285903	-0.3031585	-0.7956875	-0.30309868	-0.30890366	-0.3135148	-0.78806907	-0.3002468	0.17743646	0.11949526	0.19475845	-0.31287044	-0.29721084	0.08755307	-0.3102314	0.31447002	-0.24953796	0.21461295	0.2026721	0.32904512	-0.25943488	-0.28025645	0.20700207	-0.3016601	-0.2965815	-0.3025726	-0.2965795	-0.2995538	-0.30542576	-0.30204427	-0.79869676	-0.30228105	-0.7995065	-0.8065104	-0.79777116	0.13152668	0.13349704	0.15312122
UGY20202	-0.29632777	-0.30865994	-0.9509962	-0.29781815	-0.92930895	-0.2035776	-0.26058298	-0.30207905	-0.30937612	-0.2815361	-0.2999626	-0.28410503	-0.28964186	-0.9527759	-0.28639698	-0.3049421	-0.30424485	-0.9285517	-0.2994703	0.18458302	0.23452954	0.14819407	-0.30572385	-0.2964343	0.23195864	-0.3020231	0.3073104	-0.23964302	0.2363204	0.21237198	0.18458338	-0.29373765	-0.27457494	0.14908372	-0.30633676	-0.2947433	-0.29861104	-0.29261795	-0.30302405	-0.30040252	-0.29171264	-0.9546045	-0.30575126	-0.9545203	-0.94796556	-0.9489618	0.21789564	0.10945148	0.15465681
UGY20183	-0.28996322	-0.30760375	-0.8378802	-0.30737877	-0.8344326	-0.21526153	-0.26271182	-0.30739295	-0.30725825	-0.29746678	-0.28616628	-0.269247	-0.2960174	-0.8446141	-0.30232766	-0.31131768	-0.31062037	-0.83888024	-0.30903092	0.12618525	0.1994887	0.22781448	-0.30997607	-0.30705658	0.16506748	-0.2999052	0.31786644	-0.2438952	0.22782151	0.21448989	0.3197541	-0.281003	-0.28732058	0.18942197	-0.29360214	-0.30536556	-0.3018016	-0.29156175	-0.3030295	-0.3067781	-0.29808822	-0.84544045	-0.30151007	-0.83716327	-0.8504496	-0.840949	0.19347157	0.107322656	0.12280098
UGY20167	-0.28908166	-0.29399958	-0.5975645	-0.29381028	-0.5938219	-0.16994318	-0.22759725	-0.28962243	-0.2989642	-0.29020718	-0.2853159	-0.2551576	-0.2776607	-0.6108416	-0.29351425	-0.2952439	-0.29941678	-0.59936285	-0.28282997	0.108223036	0.13646857	0.171083	-0.29099712	-0.27836475	0.14295276	-0.28468937	0.36221224	-0.16212752	0.274659	0.21266176	0.34547362	-0.26597974	-0.2707928	0.18314987	-0.2960827	-0.28719196	-0.28785884	-0.28457314	-0.29039308	-0.29296324	-0.28548476	-0.60005087	-0.29578826	-0.6042737	-0.5968293	-0.6138392	0.1511785	0.024019187	0.07742871
UGY20057	-0.28691387	-0.29155388	-0.01377202	-0.29280105	-0.035306692	-0.17880818	-0.23263696	-0.2953764	-0.2966216	-0.28806216	-0.282004	-0.2545472	-0.28609896	-0.0283824	-0.26931202	-0.29749343	-0.2980755	-0.044358604	-0.2827987	-0.0075349	0.02765155	0.11676552	-0.29856348	-0.28576612	0.05437286	-0.29375365	0.3811968	-0.18928283	0.16402295	0.08643392	0.42667577	-0.2686284	-0.27091983	0.21402024	-0.28737262	-0.28999743	-0.28830487	-0.2860915	-0.28771755	-0.29026508	-0.29100215	-0.020444343	-0.27452138	-0.009115738	-0.010986192	-0.01640161	-0.00845474	-0.062297523	0.008126423
UGY20148	-0.28685728	-0.29175767	-0.9329824	-0.2862243	-0.9230833	-0.20260045	-0.24474238	-0.28836182	-0.2999056	-0.28055903	-0.28199866	-0.25446257	-0.27804798	-0.9294477	-0.28541988	-0.2944099	-0.29902104	-0.92273664	-0.28575304	0.1356613	0.23125994	0.20013177	-0.30050007	-0.29333383	0.20851722	-0.28830585	0.254142	-0.19938377	0.18952204	0.23882939	0.22065006	-0.2598485	-0.27678287	0.16492435	-0.28518778	-0.28314942	-0.28807884	-0.27465397	-0.29249182	-0.29093203	-0.2822421	-0.93944675	-0.2782322	-0.94633615	-0.9430468	-0.9369909	0.2125027	0.09875016	0.13015366
UGY20201	-0.28553313	-0.30423534	-0.8313247	-0.29657862	-0.83432466	-0.16093256	-0.22643138	-0.30296287	-0.30176654	-0.2877283	-0.2849212	-0.2733103	-0.2873406	-0.84481704	-0.2872808	-0.3047642	-0.3051286	-0.8393199	-0.2992924	0.11044349	0.17843856	0.12395341	-0.29811427	-0.28457797	0.22682819	-0.29441345	0.3467299	-0.22460163	0.28002712	0.20511815	0.33663538	-0.27338788	-0.2722737	0.16956621	-0.29978877	-0.30199715	-0.29524815	-0.28607	-0.29010597	-0.3012863	-0.2894114	-0.8371009	-0.30451173	-0.84027314	-0.8357133	-0.8352647	0.17985317	0.06822397	0.10175081
UGY20132	-0.28453606	-0.28625143	-0.95911145	-0.28071812	-0.9524881	-0.1992176	-0.23498943	-0.28073224	-0.28378257	-0.2803612	-0.2775541	-0.25638813	-0.26935673	-0.95604146	-0.2841604	-0.28678033	-0.28714472	-0.9569663	-0.27706176	0.16664773	0.2293344	0.17591096	-0.28756207	-0.28570426	0.22782521	-0.2827996	0.26389495	-0.2554549	0.2162618	0.22416368	0.25052068	-0.26389745	-0.2659683	0.103544794	-0.28923663	-0.2776432	-0.28044927	-0.255346	-0.27955383	-0.28542578	-0.27142748	-0.9606889	-0.275911	-0.9744614	-0.9666481	-0.9696011	0.22119395	0.14141506	0.14521495
UGY20099	-0.2805533	-0.2813579	-0.80453116	-0.2821946	-0.78333586	-0.1688438	-0.21841747	-0.28433216	-0.2851278	-0.27122095	-0.2758456	-0.2504329	-0.27295664	-0.80900604	-0.27395847	-0.28401017	-0.28740868	-0.78619075	-0.28703177	0.098205484	0.06688082	0.18186621	-0.29116198	-0.28301412	0.046181396	-0.2779061	0.34667018	-0.20915593	0.20424853	0.12679043	0.32429087	-0.23246191	-0.27054977	0.29855868	-0.27691135	-0.2759347	-0.2734324	-0.2759327	-0.27890703	-0.284494	-0.2750274	-0.8123758	-0.27314085	-0.8052415	-0.80014837	-0.80918795	0.06755175	0.13773517	0.20311236
UGY20098	-0.28047168	-0.2959889	-0.866513	-0.2957639	-0.84687704	-0.22594188	-0.24578859	-0.29153138	-0.29882845	-0.28479025	-0.29366162	-0.23639856	-0.28440255	-0.8667613	-0.2896511	-0.29439443	-0.30219054	-0.84781855	-0.2729974	0.16009535	0.17925319	0.1651119	-0.2994229	-0.26783806	0.16181885	-0.2819203	0.26024508	-0.19299826	0.23518966	0.18682265	0.2835342	-0.25877133	-0.27464402	0.20422189	-0.29048064	-0.29375073	-0.28593996	-0.27251515	-0.28610626	-0.29516324	-0.28435	-0.86652535	-0.28883353	-0.8684176	-0.8561655	-0.8541382	0.17111276	0.19325496	0.22678185
UGY16076	-0.27939624	-0.2811116	-0.96358985	-0.27451658	-0.9566426	-0.23229818	-0.22878797	-0.27453074	-0.27970445	-0.2677896	-0.27241427	-0.24169317	-0.26315522	-0.96456593	-0.28114393	-0.27314708	-0.2809432	-0.959918	-0.25918183	0.16435584	0.38629422	0.21290116	-0.2760522	-0.26251593	0.2552603	-0.26704305	0.49488968	-0.21315634	0.96032953	0.5340051	0.19620654	-0.23115395	-0.24702664	0.12567149	-0.27560338	-0.2661333	-0.27106276	-0.25445285	-0.2701673	-0.2781626	-0.265226	-0.960178	-0.27607957	-0.98288524	-0.9696888	-0.9653712	0.5342204	0.14867829	0.16734166
UGY20106	-0.2765682	-0.2878387	-0.97811896	-0.28124362	-0.9526035	-0.24221031	-0.24082343	-0.28444287	-0.2906782	-0.2649616	-0.2727713	-0.24205022	-0.26669726	-0.97600955	-0.26769912	-0.2809358	-0.2866086	-0.9503195	-0.27227896	0.15762876	0.2160687	0.18918723	-0.28277925	-0.26711965	0.199696	-0.27695513	0.27747032	-0.21032836	0.2518333	0.24381	0.20695955	-0.2559296	-0.25800043	0.17202832	-0.28233045	-0.2771071	-0.2735431	-0.2749817	-0.27370936	-0.28595138	-0.27301475	-0.9813982	-0.26900485	-0.99720675	-0.9811449	-0.9719775	0.2376552	0.11540922	0.14468937
UGY20203	-0.27605188	-0.28353524	-0.86031735	-0.28285068	-0.8423615	-0.20559691	-0.21482684	-0.28286487	-0.28803852	-0.2665686	-0.2711933	-0.23941052	-0.26724264	-0.8652046	-0.25975105	-0.2814812	-0.28821567	-0.8430078	-0.25796086	0.09444443	0.18579638	0.11947349	-0.2833246	-0.2538632	0.14288174	-0.27537712	0.37308535	-0.1949485	0.26084304	0.2082293	0.33329186	-0.2426731	-0.23943551	0.13220088	-0.27969077	-0.26915902	-0.2719651	-0.26278695	-0.26894632	-0.28331167	-0.27249846	-0.8653807	-0.2844137	-0.85992324	-0.85513514	-0.84935635	0.16597746	0.08301357	0.13671231
UGY20192	-0.27304566	-0.29280955	-0.91487694	-0.28515285	-0.9046197	-0.22700928	-0.2511027	-0.28410533	-0.29352573	-0.2720558	-0.2798655	-0.22791083	-0.27591488	-0.9278354	-0.2779784	-0.2890917	-0.2862711	-0.8971302	-0.27724984	0.15265793	0.18455587	0.14705764	-0.2877501	-0.27102885	0.181985	-0.2755559	0.2798019	-0.21636088	0.20758033	0.18044686	0.29119676	-0.2566537	-0.25660118	0.16174904	-0.29154804	-0.28420132	-0.284884	-0.26827413	-0.2797419	-0.2877372	-0.2737389	-0.92141855	-0.2877775	-0.93417877	-0.92656916	-0.9263318	0.16792202	0.09132819	0.12697841
UGY19006	-0.2703961	-0.2867268	-0.71147263	-0.28057438	-0.7196527	-0.1863067	-0.22101685	-0.28908196	-0.28816977	-0.2706624	-0.2731637	-0.23607254	-0.27770644	-0.70896864	-0.2649065	-0.28132823	-0.28579673	-0.7158651	-0.2716097	0.115858	0.0989188	0.16741624	-0.28423336	-0.25158688	0.10846553	-0.27519712	0.28915092	-0.2158714	0.19620654	0.14046192	1.2509192	-0.26269203	-0.25733113	0.2209393	-0.28682554	-0.2774995	-0.2739355	-0.26688075	-0.26454666	-0.28634375	-0.28402397	-0.7131409	-0.28850746	-0.7296922	-0.7267499	-0.7227168	0.08541578	0.072387084	0.117443755
UGY20182	-0.26997724	-0.28549442	-0.9436371	-0.28208444	-0.91686714	-0.19315225	-0.23423249	-0.28528365	-0.2830256	-0.27217245	-0.2757354	-0.24501432	-0.27178475	-0.940587	-0.2738483	-0.28602332	-0.28214097	-0.9170927	-0.28373656	0.15147957	0.21204285	0.18940814	-0.28574342	-0.2838856	0.23176727	-0.27248755	0.29716885	-0.21966256	0.2637326	0.20474881	0.29468113	-0.2535853	-0.2577795	0.18817435	-0.2714928	-0.27688622	-0.28181565	-0.26520574	-0.28198186	-0.28148374	-0.27279386	-0.9432299	-0.271969	-0.9455833	-0.94041806	-0.9363902	0.20602575	0.14323376	0.15552704
UGY16091	-0.26724762	-0.2742714	-1.0216478	-0.26873803	-0.9868741	-0.24456818	-0.22725612	-0.2729989	-0.2686175	-0.26519608	-0.2645124	-0.2571482	-0.26480842	-1.012458	-0.2764271	-0.27161524	-0.27516463	-0.9883353	-0.27145183	0.18499789	0.44090992	0.22929649	-0.27133533	-0.2705392	0.24086696	-0.26126447	0.489339	-0.21056287	0.5340051	0.7744145	0.14046192	-0.24767067	-0.2497415	0.17179382	-0.26876315	-0.26460147	-0.26740754	-0.2582294	-0.26545045	-0.27238405	-0.25520074	-1.0203722	-0.2713627	-1.0281689	-1.0212238	-1.013349	0.57397264	0.16932033	0.16144176
UGY20092	-0.26078972	-0.26675183	-1.0443693	-0.2644035	-1.0172689	-0.23917195	-0.23035333	-0.2580476	-0.26428297	-0.25130647	-0.25699282	-0.24007352	-0.2498571	-1.0367165	-0.27103084	-0.25984898	-0.26339838	-1.0215003	-0.26393226	0.22542948	0.43356597	0.23150766	-0.26381576	-0.26195794	0.2388314	-0.25268325	0.49779806	-0.19030313	0.543648	0.56004333	0.16395389	-0.24015108	-0.24434528	0.14548518	-0.26549032	-0.2570819	-0.25670293	-0.2517715	-0.25899258	-0.2648645	-0.25086623	-1.046279	-0.25747308	-1.0603632	-1.0478996	-1.0453333	0.58361554	0.16091472	0.15940619
UGY20161	-0.26021293	-0.27360675	-0.95770454	-0.26807338	-0.9524562	-0.21736157	-0.2318999	-0.26490253	-0.2753846	-0.25497636	-0.26490942	-0.24480511	-0.25352702	-0.9576788	-0.26620734	-0.26882723	-0.2723767	-0.95607287	-0.25910872	0.12408518	0.262151	0.19174072	-0.269609	-0.2635045	0.21817468	-0.26484653	0.33934852	-0.19184966	0.27031192	0.25061017	0.18884791	-0.2512527	-0.24695349	0.12255957	-0.2606668	-0.26606017	-0.26461953	-0.25544143	-0.25947738	-0.2674727	-0.26090616	-0.95688295	-0.26751304	-0.98512775	-0.9723487	-0.97603416	0.23065361	0.105222605	0.12600932
UGY20136	-0.2586121	-0.26988256	-1.0806534	-0.26541087	-1.0382448	-0.23911765	-0.24410084	-0.26861006	-0.27484545	-0.2554989	-0.25906187	-0.2410809	-0.2551112	-1.0739641	-0.26035976	-0.26934975	-0.27077582	-1.0366604	-0.25963125	0.16178308	0.29135543	0.17847805	-0.27013153	-0.26084197	0.29090795	-0.2643074	0.21019305	-0.22422254	0.2220139	0.25114936	0.20267765	-0.2485902	-0.24535266	0.14114726	-0.26862106	-0.262336	-0.2683271	-0.24216211	-0.2621233	-0.26481017	-0.25824368	-1.0775936	-0.2659122	-1.0755358	-1.0671606	-1.0592054	0.26091978	0.17477082	0.17113896
UGY20193	-0.25848743	-0.2708196	-1.0075727	-0.2674096	-0.9801685	-0.20183429	-0.24079116	-0.2706088	-0.27365917	-0.25643593	-0.2515055	-0.2441413	-0.2624183	-1.0028428	-0.2612968	-0.2649784	-0.2706512	-0.9776889	-0.2690617	0.13855082	0.27024654	0.16904762	-0.27425364	-0.27027246	0.32819134	-0.26842946	0.2039179	-0.24426973	0.23700204	0.24915065	0.2170462	-0.2314787	-0.245228	0.13490187	-0.2653114	-0.25902632	-0.2660791	-0.2558393	-0.25669026	-0.26574722	-0.2602424	-1.0073595	-0.2647259	-1.0045578	-1.0019594	-1.0002997	0.2419342	0.16003197	0.14153662
UGY20125	-0.25709295	-0.26730177	-1.0574673	-0.26176843	-1.0321542	-0.22804348	-0.23408829	-0.26390597	-0.271203	-0.2571648	-0.25966612	-0.25017858	-0.25253043	-1.0455784	-0.25565562	-0.26783064	-0.27031842	-1.0326046	-0.26129717	0.1792274	0.30986142	0.17150375	-0.27073577	-0.25826117	0.23403479	-0.26172662	0.19077782	-0.2428753	0.2437049	0.27071702	0.15449235	-0.25025615	-0.24914195	0.13098791	-0.27028698	-0.25869352	-0.26468462	-0.24701306	-0.26272753	-0.2622294	-0.25672457	-1.055597	-0.25802302	-1.0697298	-1.0583894	-1.0584549	0.26774725	0.17098156	0.17902815
UGY20126	-0.25622112	-0.26642987	-1.003273	-0.26514325	-0.9761188	-0.2208015	-0.23321643	-0.2651574	-0.26926944	-0.25735462	-0.25773257	-0.23868993	-0.25059685	-1.0012767	-0.25903046	-0.26802045	-0.2641381	-0.9724184	-0.25193185	0.20664121	0.24490926	0.19573255	-0.26349384	-0.25101924	0.19668624	-0.256608	0.22515434	-0.2048447	0.2275899	0.23549186	0.1804014	-0.24301417	-0.24614672	0.14990832	-0.27153844	-0.25888333	-0.26487443	-0.24614121	-0.2597323	-0.26454252	-0.25585267	-1.0083731	-0.2603362	-1.0091935	-1.0073712	-0.9938134	0.23358376	0.15592828	0.1671599
UGY20173	-0.25498867	-0.26413578	-1.0772833	-0.2586024	-1.0448984	-0.2514194	-0.24366245	-0.26923338	-0.2690987	-0.2497521	-0.25968516	-0.23745747	-0.25254944	-1.0740746	-0.26098305	-0.2689114	-0.26609075	-1.0421218	-0.25600782	0.18876342	0.26100516	0.19165659	-0.2675698	-0.25828022	0.23401572	-0.26705405	0.18332705	-0.24395601	0.2224523	0.2558345	0.1199492	-0.24709012	-0.2470376	0.12141379	-0.267121	-0.25765085	-0.2593953	-0.24915548	-0.25425315	-0.26331013	-0.25568193	-1.0810747	-0.26122713	-1.0861651	-1.0784085	-1.0740143	0.27515993	0.16990082	0.14609708
UGY20042	-0.2539587	-0.26416752	-0.96929085	-0.25226408	-0.9604373	-0.18987381	-0.23520076	-0.25440165	-0.26276034	-0.24553716	-0.25228515	-0.24173595	-0.23771772	-0.9727021	-0.24721298	-0.256203	-0.2555057	-0.9595117	-0.25285453	0.25349405	0.23867817	0.21816678	-0.2601698	-0.24981853	0.17559169	-0.25009894	0.25750548	-0.22063082	0.2542709	0.22501408	0.22616678	-0.23332006	-0.23857595	0.15004736	-0.259721	-0.25449762	-0.2509336	-0.24281715	-0.25853163	-0.2622802	-0.24934359	-0.9693339	-0.25913548	-0.9900909	-0.98024386	-0.98479015	0.24433956	0.16349903	0.18747078
UGY20079	-0.25309405	-0.26038474	-0.6924335	-0.26333562	-0.7110885	-0.1025202	-0.20204249	-0.26157346	-0.2547898	-0.25608414	-0.25454012	-0.19637404	-0.24870697	-0.71001905	-0.24288385	-0.2601898	-0.26566082	-0.71130663	-0.26136094	0.050939437	0.022362445	0.17544664	-0.2677144	-0.2553423	0.039611094	-0.255543	0.3618734	-0.1506083	0.18816762	0.11270113	0.3605855	-0.24798647	-0.24648033	0.24662074	-0.25814366	-0.26127142	-0.2587872	-0.24107912	-0.24873586	-0.2616013	-0.2518888	-0.6961794	-0.2487957	-0.69908124	-0.6989204	-0.69259375	0.03653411	0.051790394	0.10655082
UGY20143	-0.25178912	-0.2673063	-1.0616338	-0.25752625	-1.0357947	-0.22380131	-0.22984613	-0.26072547	-0.26696086	-0.2486759	-0.2522389	-0.22682624	-0.24828823	-1.0622375	-0.26096857	-0.2646502	-0.2660762	-1.0369762	-0.25386998	0.15798925	0.27694482	0.15875903	-0.2654319	-0.25932744	0.20642655	-0.26173115	0.18015647	-0.20465949	0.22777517	0.2388621	0.10384401	-0.23221217	-0.24489981	0.08957791	-0.2617981	-0.25551304	-0.26150414	-0.24064757	-0.2510536	-0.26011062	-0.25460574	-1.0599086	-0.2569659	-1.0715951	-1.0613635	-1.0575404	0.24863248	0.1550518	0.15566665
UGY20159	-0.2511077	-0.2517614	-0.79227114	-0.2525981	-0.7653586	-0.11258078	-0.2206713	-0.25670812	-0.25141594	-0.24361444	-0.24306408	-0.23026282	-0.24123676	-0.80001855	-0.23268352	-0.2554753	-0.26114812	-0.7714827	-0.24257177	0.080106504	0.07272241	0.11297551	-0.25944215	-0.23741242	0.052103017	-0.24830957	0.22430205	-0.171066	0.13290559	0.05693493	0.26068148	-0.21242051	-0.23572494	0.36523396	-0.2653634	-0.2548316	-0.25551435	-0.23678112	-0.2397554	-0.25305912	-0.2507393	-0.7951126	-0.24248269	-0.7876723	-0.78860396	-0.7824405	0.04122503	0.08672418	0.1839517
UGY16065	-0.25039846	-0.26060727	-1.1082915	-0.25295055	-1.0688438	-0.23408909	-0.24225727	-0.25402638	-0.25601506	-0.24197689	-0.24766323	-0.237114	-0.24265085	-1.0964779	-0.2553312	-0.25688943	-0.25513047	-1.0657136	-0.25354096	0.22414228	0.6775264	0.18244497	-0.2629796	-0.25793675	0.26196283	-0.2507854	0.34816596	-0.21282387	0.38629422	0.44090992	0.0989188	-0.22232808	-0.2392624	0.09627698	-0.25509906	-0.24987568	-0.25480512	-0.24138024	-0.24860129	-0.25765827	-0.24153663	-1.1080105	-0.25769857	-1.1136215	-1.1067475	-1.0991452	0.46342042	0.20527966	0.18359928
UGY20096	-0.24897721	-0.25387767	-0.9568947	-0.25365266	-0.9427848	-0.21143426	-0.21641748	-0.2515435	-0.25247046	-0.24161732	-0.24518031	-0.22082928	-0.23910628	-0.96094793	-0.25709498	-0.25652987	-0.25052422	-0.9436649	-0.24256465	0.15230776	0.12899847	0.22314832	-0.2583733	-0.25545382	0.1550929	-0.24830249	0.17536679	-0.16468883	0.19024332	0.120642714	0.22832133	-0.22833858	-0.24527293	0.16670729	-0.2547395	-0.2495161	-0.24276708	-0.23252729	-0.25142676	-0.25517535	-0.24648547	-0.95459867	-0.24247554	-0.95814025	-0.95040786	-0.9500263	0.12404304	0.25022972	0.2773865
UGY20174	-0.24890313	-0.2591119	-1.0023284	-0.25039354	-0.96305364	-0.21242183	-0.21634337	-0.2557161	-0.25770473	-0.24154322	-0.24510619	-0.23031025	-0.24540223	-0.98860186	-0.24428073	-0.25645578	-0.25682017	-0.96462154	-0.2531073	0.18210882	0.26602903	0.22216073	-0.2593609	-0.25644138	0.27832162	-0.24822837	0.286845	-0.19540334	0.23703127	0.24705651	0.21062215	-0.22401774	-0.23352036	0.12962268	-0.25466537	-0.25050372	-0.25755647	-0.2451933	-0.24922931	-0.25297788	-0.24747302	-0.993691	-0.25620326	-1.0034752	-0.99625194	-0.9860531	0.2515185	0.13564262	0.16704609
UGY20033	-0.24792215	-0.25282255	-1.1030259	-0.24835086	-1.0631663	-0.24859962	-0.23447259	-0.24730338	-0.24929203	-0.24268557	-0.24200189	-0.22826762	-0.23911285	-1.0956261	-0.25497824	-0.24910472	-0.24946913	-1.062504	-0.250003	0.21812516	0.46342042	0.20084646	-0.25307152	-0.25227538	0.26125413	-0.24300069	0.44501892	-0.21777931	0.5342204	0.57397264	0.08541578	-0.22728351	-0.23253939	0.13272698	-0.24837601	-0.24315263	-0.2459587	-0.2346572	-0.24400163	-0.25093523	-0.23481362	-1.102241	-0.24248213	-1.1107738	-1.0983104	-1.095173	0.66124547	0.19820091	0.18289056
UGY20135	-0.24776001	-0.26540053	-1.0087566	-0.25986716	-0.98312145	-0.22295715	-0.22794037	-0.2641281	-0.2629317	-0.2478318	-0.25670323	-0.23341383	-0.24425909	-1.0083565	-0.2537544	-0.26380607	-0.26204708	-0.9866118	-0.2562109	0.21934901	0.20559487	0.16703494	-0.2603411	-0.25423658	0.22956596	-0.2534553	0.11398555	-0.22186387	0.170227	0.16963549	0.2315241	-0.24729323	-0.242994	0.15093772	-0.26626238	-0.2599773	-0.2564133	-0.24723522	-0.25339454	-0.26138982	-0.24845324	-1.0126226	-0.2646152	-1.0279875	-1.0172689	-1.0137691	0.17409748	0.14952587	0.18411444
UGY20156	-0.24648134	-0.2588135	-1.044274	-0.25221843	-1.0093559	-0.20575334	-0.21816824	-0.2522326	-0.26059136	-0.24230644	-0.24480775	-0.21302496	-0.23767205	-1.0416352	-0.24185897	-0.25721902	-0.25864506	-1.0088261	-0.232637	0.1781606	0.27906764	0.14601837	-0.25906244	-0.24021778	0.24889317	-0.24899161	0.20457454	-0.21846184	0.21078777	0.23992324	0.14418724	-0.22902769	-0.22685182	0.12779778	-0.25224355	-0.2470202	-0.25088796	-0.23109302	-0.24786918	-0.25267944	-0.24292788	-1.0450084	-0.25165808	-1.058857	-1.0462552	-1.0459249	0.24863194	0.16566806	0.16628288
UGY20172	-0.24330609	-0.25351486	-0.8327146	-0.2479815	-0.8184101	-0.23230505	-0.2341032	-0.2479957	-0.25741607	-0.2391312	-0.24375586	-0.21091141	-0.24299021	-0.8282931	-0.2461154	-0.25085872	-0.25122312	-0.81278926	-0.23689348	0.14842379	0.24189912	0.107788175	-0.25057882	-0.24872097	0.20641623	-0.24156964	0.17154014	-0.21953331	0.21290134	0.24840687	0.09853354	-0.22691412	-0.22686163	0.07895081	-0.24482164	-0.24490665	-0.24771269	-0.23110281	-0.24363223	-0.24738082	-0.23762925	-0.8325496	-0.24848282	-0.8495251	-0.83434975	-0.8297984	0.27410242	0.14867142	0.1322994
UGY20144	-0.2429596	-0.25316843	-0.9348413	-0.24975841	-0.91356254	-0.22983524	-0.20933819	-0.24871093	-0.25494632	-0.24409313	-0.24765614	-0.22542845	-0.23945872	-0.93296236	-0.23515224	-0.25688237	-0.25300002	-0.9135616	-0.24610214	0.16575706	0.18066825	0.15909517	-0.2576641	-0.24306615	0.18765245	-0.24759325	0.18652292	-0.21175511	0.17290401	0.1489556	0.1589293	-0.2265677	-0.23394692	0.2205004	-0.2572153	-0.24986859	-0.24736623	-0.24668154	-0.24859421	-0.25446612	-0.24577627	-0.9357927	-0.24919808	-0.9415097	-0.9285337	-0.92217517	0.15447925	0.20953347	0.24306035
UGY20153	-0.24293177	-0.24995555	-1.0885577	-0.2422988	-1.0585616	-0.2255607	-0.2294822	-0.24549803	-0.25491846	-0.23344852	-0.2412582	-0.22540061	-0.23199916	-1.0828838	-0.24149443	-0.25048444	-0.25191048	-1.055605	-0.24076588	0.17427835	0.25501353	0.2111452	-0.2512662	-0.24728502	0.2418259	-0.24650374	0.15603714	-0.20323388	0.20902891	0.23497933	0.12103739	-0.22972488	-0.22542563	0.11011373	-0.2508174	-0.24240898	-0.24627672	-0.22754349	-0.24538131	-0.2448832	-0.24256337	-1.0883344	-0.24280016	-1.0994921	-1.0819947	-1.080973	0.25536647	0.16603252	0.15072218
UGY19009	-0.24241664	-0.25687215	-0.9077731	-0.2566472	-0.8960143	-0.21761383	-0.22153535	-0.26090807	-0.2607734	-0.2562903	-0.2502982	-0.22700883	-0.24316248	-0.9072694	-0.22823915	-0.26058605	-0.25988877	-0.8922265	-0.25936097	0.124894634	0.09627698	0.17556329	-0.25712118	-0.2308447	0.10007618	-0.24811196	0.19958085	-0.20696542	0.12567149	0.17179382	0.2209393	-0.22708638	-0.2217255	1.0279386	-0.26516575	-0.25357231	-0.25319335	-0.24295355	-0.23849611	-0.25816986	-0.24947996	-0.9176216	-0.24547006	-0.9172466	-0.90847677	-0.9039789	0.13272698	0.2005214	0.23829496
UGY20082	-0.24200976	-0.24797186	0.4023344	-0.23713009	0.36837846	-0.2384405	-0.23174523	-0.25413117	-0.2433797	-0.25482175	-0.24776797	-0.24889718	-0.24700232	0.40607378	-0.2533126	-0.25380912	-0.2456801	0.3698913	-0.25046068	0.09451285	0.05209338	0.08678923	-0.24715917	-0.24848638	0.003870354	-0.2487668	-0.009829462	-0.23203881	8.00E-04	0.04798435	-0.014685982	-0.24048133	-0.2404288	0.11634413	-0.25626546	-0.24891873	-0.2421697	-0.23405324	-0.25295275	-0.24608454	-0.24270305	0.40216947	-0.24612486	0.38208237	0.3941765	0.3953772	0.050322987	0.15739946	0.14315082
UGY20074	-0.24181055	-0.24989599	-1.1147848	-0.24330097	-1.0922029	-0.23505627	-0.21562088	-0.2475619	-0.24848884	-0.23126563	-0.24332206	-0.23064947	-0.22981626	-1.1053814	-0.24355826	-0.24405485	-0.24972762	-1.0876586	-0.24070637	0.19132473	0.35699415	0.19527955	-0.25120667	-0.24510214	0.25356388	-0.24750589	0.22387423	-0.21485274	0.27172744	0.29343116	0.13717952	-0.22435693	-0.2274895	0.10911161	-0.24863453	-0.23597938	-0.2409088	-0.23279236	-0.23895174	-0.24588531	-0.23825715	-1.1169391	-0.24486397	-1.1207662	-1.113569	-1.1047679	0.32125005	0.18201725	0.18369378
UGY20101	-0.24016142	-0.24930854	-1.0364871	-0.2490836	-1.0046082	-0.20261848	-0.21503343	-0.24909778	-0.25320977	-0.2328015	-0.23530284	-0.22793864	-0.23984559	-1.0391958	-0.24721749	-0.2562075	-0.2555102	-1.0022713	-0.25073567	0.23544101	0.1601095	0.19905207	-0.25698927	-0.2508847	0.11400985	-0.25010347	0.17339593	-0.20364851	0.14172854	0.18148075	0.17577499	-0.23332456	-0.22371699	0.22436027	-0.25229374	-0.24919373	-0.24881476	-0.2268965	-0.24473432	-0.25272962	-0.24297805	-1.0359344	-0.24852325	-1.0327421	-1.0309806	-1.0268965	0.17214093	0.20914666	0.22356333
UGY20078	-0.24008307	-0.24392179	-0.9532374	-0.2383884	-0.93343604	-0.16325803	-0.1926598	-0.2490194	-0.24251464	-0.23590818	-0.23947117	-0.22573692	-0.23552051	-0.96048284	-0.2386457	-0.25082073	-0.25012344	-0.9333523	-0.24428724	0.15589355	0.1453244	0.18320529	-0.2516025	-0.23594286	0.09603969	-0.24684006	0.19559225	-0.18764502	0.15136197	0.16563396	0.2214879	-0.22581449	-0.22470026	0.2838926	-0.25009203	-0.24593033	-0.243428	-0.22150977	-0.23934755	-0.24628116	-0.23971462	-0.95412564	-0.24632148	-0.950023	-0.94878113	-0.9458535	0.14036897	0.17631298	0.18542127
UGY20108	-0.23845747	-0.24624038	-0.761378	-0.23851895	-0.7477418	-0.14895698	-0.18748197	-0.24845551	-0.24483319	-0.22760996	-0.23860474	-0.19039151	-0.23428677	-0.77220637	-0.23671755	-0.24358422	-0.24288696	-0.7459453	-0.22643395	0.113947995	0.10947275	0.1562526	-0.24330431	-0.21915126	0.03504861	-0.23535681	0.27340135	-0.15174313	0.15154272	0.14033441	0.36740264	-0.20427084	-0.21427871	0.23642716	-0.24710219	-0.23763214	-0.23300643	-0.22200753	-0.24090701	-0.24677895	-0.23672482	-0.7765416	-0.24151091	-0.7631256	-0.7723886	-0.7603683	0.07691367	0.15326616	0.183608
UGY20130	-0.23727177	-0.24429554	-1.066023	-0.23982385	-1.0281858	-0.19972882	-0.20789701	-0.24089971	-0.24607342	-0.2288502	-0.23135151	-0.21230884	-0.2242158	-1.066888	-0.22734103	-0.24376276	-0.24306545	-1.0264577	-0.22661246	0.19692524	0.23943998	0.17009142	-0.24242118	-0.22888488	0.22731404	-0.2387204	0.19755967	-0.19332713	0.24123088	0.22683755	0.07910641	-0.21132474	-0.22719736	0.120020464	-0.24409573	-0.23568729	-0.23955506	-0.23037691	-0.23122789	-0.24028488	-0.23478001	-1.0659765	-0.2392635	-1.0651287	-1.0573338	-1.0520182	0.242978	0.16638416	0.15001217
UGY20044	-0.23574778	-0.24914162	-1.0089196	-0.24679326	-0.9788733	-0.19608146	-0.2138048	-0.24468412	-0.24773447	-0.241128	-0.24150595	-0.2075998	-0.23543191	-1.005435	-0.24492718	-0.24967049	-0.24897322	-0.9825056	-0.24526034	0.18995579	0.16239984	0.18010882	-0.254699	-0.23903932	0.1566439	-0.24356647	0.18110916	-0.19392648	0.15782066	0.19332615	0.19391866	-0.22041751	-0.23310512	0.24894582	-0.2521268	-0.2437184	-0.2454628	-0.23097625	-0.2413823	-0.2472543	-0.23856442	-1.0087047	-0.23561615	-1.009385	-0.9954616	-0.9989514	0.17973964	0.44819117	0.43288085
UGY20087	-0.23542106	-0.25624657	-0.76238173	-0.24313061	-0.73928624	-0.090648614	-0.18587442	-0.2570975	-0.25457677	-0.23973957	-0.24648762	-0.19119549	-0.23722856	-0.77036625	-0.21593516	-0.25040543	-0.25274226	-0.7484256	-0.22051503	0.12339683	0.08173876	0.15601698	-0.24573018	-0.21747904	0.103205785	-0.23461759	0.31697956	-0.13932347	0.20061447	0.13313726	0.3588262	-0.20416556	-0.2232233	0.20574377	-0.25392342	-0.24763836	-0.2503097	-0.23461829	-0.22831546	-0.25117424	-0.2467311	-0.7613101	-0.2500043	-0.7601202	-0.7724188	-0.7656568	0.07509499	0.080115646	0.12638263
UGY20170	-0.23479828	-0.24182203	-1.1196226	-0.23628868	-1.0897306	-0.22167392	-0.21285528	-0.23842622	-0.24678497	-0.22531503	-0.23524807	-0.21089704	-0.22811238	-1.114474	-0.23123758	-0.24447428	-0.24271533	-1.0838689	-0.23369409	0.17285675	0.23235838	0.15770139	-0.24631774	-0.23702817	0.25632945	-0.2351852	0.12601492	-0.20890215	0.17151023	0.1974607	0.0921872	-0.22371471	-0.21410714	0.097013675	-0.24586894	-0.23321381	-0.23708157	-0.22790343	-0.23830947	-0.23781136	-0.23018317	-1.1217068	-0.23679	-1.1288251	-1.118519	-1.1126182	0.22740296	0.17416602	0.1641641
UGY20117	-0.23191579	-0.2410629	-1.046534	-0.23552954	-1.0162754	-0.19118783	-0.20147936	-0.23766708	-0.23859407	-0.22561759	-0.2323656	-0.22393972	-0.22629155	-1.0469853	-0.23472515	-0.23840675	-0.24195619	-1.0217351	-0.2297499	0.17255421	0.27558464	0.1499671	-0.23918854	-0.23520736	0.2464718	-0.2323027	0.18822204	-0.19434121	0.2497719	0.2534271	0.080215685	-0.21977054	-0.22077973	0.09034105	-0.24086308	-0.22926964	-0.22995234	-0.2218359	-0.22799526	-0.23492885	-0.22836232	-1.0510392	-0.23178415	-1.0617769	-1.0523075	-1.0445957	0.24196391	0.14307484	0.1479364
UGY20058	-0.23161007	-0.24075715	-1.1099145	-0.23734717	-1.0694743	-0.21423899	-0.21922216	-0.24160805	-0.24572006	-0.22743514	-0.23312151	-0.21089382	-0.22810917	-1.1049501	-0.22911103	-0.24128608	-0.23952709	-1.0659003	-0.23475254	0.21957377	0.2302382	0.1577046	-0.24206783	-0.23702496	0.24253084	-0.23518202	0.09197975	-0.21526903	0.13223135	0.17516866	0.14893799	-0.22583489	-0.22259735	0.14054568	-0.241619	-0.23639564	-0.23601666	-0.23108526	-0.23087454	-0.2356848	-0.2280566	-1.1112149	-0.24209522	-1.1167208	-1.1073687	-1.1001824	0.20617259	0.19327945	0.18540086
UGY20121	-0.23051429	-0.2396614	-0.94543815	-0.23094302	-0.93408036	-0.2290684	-0.19689284	-0.23414224	-0.23931596	-0.21996933	-0.22884075	-0.2097981	-0.22489004	-0.9398433	-0.21846019	-0.23382021	-0.24055468	-0.93170565	-0.22622508	0.2079294	0.24938251	0.16941711	-0.23991041	-0.22531244	0.24044153	-0.22983952	0.18962353	-0.18656962	0.2448033	0.24102677	0.17213449	-0.2066906	-0.20876144	0.093865916	-0.22141308	-0.2289298	-0.22855087	-0.21937272	-0.23084047	-0.23140402	-0.22696084	-0.94893605	-0.22825934	-0.9662089	-0.9533938	-0.95154494	0.23911867	0.12855116	0.129166
UGY20160	-0.23027419	-0.2394213	-1.1032099	-0.23388793	-1.0682114	-0.22351988	-0.21151623	-0.23602551	-0.23907582	-0.22185259	-0.22860062	-0.22123642	-0.21827988	-1.0948681	-0.23308355	-0.23570348	-0.24031457	-1.0636673	-0.22916998	0.19755274	0.3451736	0.19513753	-0.24179363	-0.2356891	0.25766855	-0.23915453	0.20356028	-0.20437804	0.24185841	0.283734	0.10306376	-0.2191906	-0.21807644	0.097291075	-0.23815979	-0.22762802	-0.23255745	-0.22231762	-0.23060034	-0.23434894	-0.22672074	-1.1032408	-0.23651263	-1.1060412	-1.0936999	-1.0892783	0.30836788	0.18930694	0.17081156
UGY20118	-0.23022479	-0.24255693	-1.0680029	-0.2306535	-1.0291327	-0.1979902	-0.22420692	-0.23703775	-0.2443348	-0.2271116	-0.23067456	-0.22012533	-0.22141552	-1.0600159	-0.22878742	-0.24096248	-0.24026518	-1.0256054	-0.23018223	0.22732915	0.31018767	0.17289169	-0.23643583	-0.22608459	0.231176	-0.23273505	0.1633232	-0.19902024	0.22704434	0.2572415	0.12965512	-0.2085244	-0.22121204	0.07504526	-0.23917209	-0.23076364	-0.23781642	-0.21908322	-0.2273659	-0.23323785	-0.22560963	-1.0641783	-0.22903147	-1.0725014	-1.0609149	-1.0564395	0.2744436	0.18404795	0.17192264
UGY20060	-0.22994307	-0.24121356	-1.1311017	-0.23886523	-1.0891707	-0.22000375	-0.2133085	-0.23781776	-0.23980641	-0.23107658	-0.2303929	-0.218782	-0.22856554	-1.1228673	-0.24124587	-0.24068078	-0.23573676	-1.0881797	-0.23839399	0.24459766	0.20323989	0.2294423	-0.23933917	-0.23748136	0.16669531	-0.23139168	0.086994186	-0.20723198	0.14345343	0.1874524	0.12227504	-0.2103661	-0.21668367	0.21122174	-0.24207543	-0.23260532	-0.23222634	-0.21667819	-0.23345427	-0.23614119	-0.2295747	-1.1309292	-0.23299648	-1.1373875	-1.1271124	-1.1214508	0.20253117	0.32553276	0.2974823
UGY20177	-0.22989093	-0.24116138	-1.1116989	-0.23881303	-1.079016	-0.22632164	-0.22174972	-0.23882724	-0.2450626	-0.22890106	-0.23352572	-0.20598964	-0.22851339	-1.1049265	-0.23270027	-0.24381362	-0.24311633	-1.0752689	-0.22984838	0.19581266	0.26168433	0.15517703	-0.24671875	-0.22999744	0.23787992	-0.23983295	0.17551275	-0.20399477	0.20083624	0.22572498	0.074434906	-0.20288217	-0.21132308	0.10722943	-0.24096157	-0.23467652	-0.23323587	-0.22618107	-0.23658715	-0.23608902	-0.22952251	-1.116055	-0.23931438	-1.1239935	-1.1124047	-1.1091259	0.2556672	0.17695004	0.17437986
UGY20171	-0.22986336	-0.24113382	-1.1087992	-0.23241544	-1.0727478	-0.2262941	-0.20898205	-0.23561466	-0.2429117	-0.22462682	-0.22925149	-0.21233219	-0.21999241	-1.1003029	-0.23479608	-0.23953936	-0.2377804	-1.0673219	-0.22557414	0.17991501	0.27445206	0.15520456	-0.23925947	-0.23740163	0.23790745	-0.23449701	0.15313248	-0.20821397	0.19024701	0.2321226	0.09491851	-0.2187798	-0.21448058	0.06691322	-0.23668732	-0.22827888	-0.23108494	-0.2229685	-0.2333746	-0.23393811	-0.2231249	-1.1065701	-0.23397847	-1.118187	-1.1071222	-1.103129	0.25569478	0.15680574	0.13937207
UGY20152	-0.22932029	-0.2427141	-1.1127545	-0.23718075	-1.0783157	-0.23636778	-0.211624	-0.24037994	-0.24449198	-0.22089869	-0.23189344	-0.21603581	-0.22157267	-1.1053042	-0.2353147	-0.24005796	-0.24254572	-1.074127	-0.23033944	0.1772731	0.2856119	0.18122792	-0.24083973	-0.23473518	0.2320805	-0.23926233	0.18026546	-0.20660916	0.21733207	0.24328248	0.07747573	-0.22248341	-0.22455429	0.083381504	-0.23402087	-0.2319825	-0.23585024	-0.22136374	-0.22858478	-0.2397651	-0.23107521	-1.113638	-0.23025034	-1.1293232	-1.1087303	-1.1043795	0.27640978	0.1775207	0.16008702
UGY20128	-0.22912796	-0.23296669	-1.0762432	-0.22637165	-1.0321743	-0.21388026	-0.20399992	-0.23169424	-0.23368289	-0.22070639	-0.222146	-0.2073501	-0.21713366	-1.0647796	-0.23618405	-0.2334956	-0.2327983	-1.0295737	-0.23014711	0.17640372	0.23059699	0.23556583	-0.232154	-0.23560455	0.19405238	-0.2295149	0.13658182	-0.18412162	0.17505725	0.21268614	0.10821721	-0.20955099	-0.21905357	0.16213799	-0.23276687	-0.22648181	-0.22928788	-0.21904807	-0.22414576	-0.22683264	-0.21814278	-1.0756953	-0.2321814	-1.0766704	-1.061162	-1.0586302	0.21927145	0.17240462	0.16452605
UGY20107	-0.22830324	-0.2395737	-1.0983793	-0.23616369	-1.060984	-0.23004237	-0.21485366	-0.23936291	-0.23922822	-0.22837505	-0.23406142	-0.21289541	-0.22692569	-1.0881665	-0.24385273	-0.24328764	-0.23834363	-1.0619353	-0.23463078	0.21651053	0.20594138	0.19923183	-0.2451311	-0.23902653	0.16727349	-0.23399855	0.08562628	-0.20453048	0.13659987	0.18059881	0.12513681	-0.21509634	-0.21822883	0.23317897	-0.24574396	-0.23521218	-0.23483321	-0.22034667	-0.23499946	-0.23874806	-0.23430489	-1.0967696	-0.23560336	-1.1017691	-1.0907762	-1.086088	0.20310934	0.32929596	0.31717065
UGY20189	-0.22728768	-0.23961984	-1.0672803	-0.2330248	-1.036637	-0.22478013	-0.21914652	-0.23303898	-0.24352106	-0.22311282	-0.22773749	-0.20444812	-0.22272512	-1.0604166	-0.23328207	-0.23908705	-0.23945145	-1.0360001	-0.23149186	0.20903265	0.28127438	0.18113714	-0.23880716	-0.2316409	0.31692392	-0.2340447	0.17486629	-0.21094666	0.21617958	0.25168514	0.071014866	-0.22151254	-0.20659651	0.052502036	-0.23198827	-0.22888824	-0.23487933	-0.2214545	-0.2297372	-0.23348582	-0.23010431	-1.0661691	-0.23352616	-1.083508	-1.0709474	-1.0680546	0.2837507	0.17424488	0.15999621
UGY20133	-0.22695638	-0.24141185	-1.1028041	-0.2326935	-1.0676552	-0.22444879	-0.21775353	-0.23376934	-0.23894301	-0.22808987	-0.22846782	-0.20836353	-0.22239381	-1.0955464	-0.23401244	-0.23875575	-0.23912014	-1.0628084	-0.23222223	0.20617896	0.2985926	0.16979	-0.24059917	-0.23449466	0.23444438	-0.23583671	0.14334726	-0.21698542	0.20907915	0.25201645	0.06179109	-0.2148111	-0.22006704	0.13458255	-0.23484197	-0.231742	-0.23454805	-0.21581478	-0.22728252	-0.23527785	-0.22658795	-1.1036961	-0.23213315	-1.1103541	-1.0935253	-1.0932509	0.26497182	0.19687144	0.17837608
UGY20179	-0.22624254	-0.23963638	-1.0494936	-0.22879463	-1.0199786	-0.18126789	-0.19899116	-0.24048729	-0.24247594	-0.22631441	-0.22350733	-0.20127963	-0.22168003	-1.0512053	-0.23436031	-0.23804194	-0.24052969	-1.0163765	-0.22938508	0.18884422	0.19207688	0.11423488	-0.24307042	-0.23484251	0.18632098	-0.23512292	0.14373064	-0.188668	0.17157257	0.17841278	0.32635143	-0.2194057	-0.20767474	0.15652995	-0.2426216	-0.23633654	-0.2338342	-0.22890282	-0.23081544	-0.23350237	-0.22481248	-1.0438592	-0.2420361	-1.0521808	-1.0469741	-1.0438724	0.17331965	0.15299478	0.15891801
UGY20186	-0.22605467	-0.24369521	-1.1095766	-0.23391514	-1.0701756	-0.22567044	-0.21791351	-0.23711434	-0.24228808	-0.22400317	-0.23287453	-0.21701688	-0.22680052	-1.1039283	-0.23629577	-0.2399774	-0.24034178	-1.0656646	-0.23662892	0.22725253	0.27613735	0.2248373	-0.24288253	-0.23677798	0.27038148	-0.23281169	0.14519805	-0.20546693	0.20467246	0.240178	0.1574037	-0.22558789	-0.2149186	0.105757296	-0.23924868	-0.23296367	-0.234708	-0.22552988	-0.2338126	-0.23543781	-0.22674793	-1.1063867	-0.24078654	-1.1136997	-1.1045176	-1.0997347	0.2605652	0.1956498	0.16547596
UGY20039	-0.2256039	-0.24324442	-1.0896956	-0.2324027	-1.0492209	-0.22521968	-0.20896931	-0.2356019	-0.24289894	-0.22461404	-0.23242377	-0.2155045	-0.22316468	-1.079353	-0.22947493	-0.23952663	-0.23989101	-1.050816	-0.22980808	0.23195	0.27552643	0.19025266	-0.24030839	-0.23420386	0.24535196	-0.23342259	0.14559151	-0.19864611	0.1976915	0.2512455	0.096833065	-0.21345867	-0.22189958	0.12850331	-0.23561288	-0.22932781	-0.23638058	-0.21764737	-0.22593008	-0.23392536	-0.22523549	-1.0870005	-0.2350274	-1.0959631	-1.0924264	-1.0828984	0.25889254	0.17168196	0.16380337
UGY20196	-0.22513112	-0.2395866	-1.1154088	-0.23086825	-1.0765537	-0.22687024	-0.21380489	-0.23088242	-0.24136452	-0.2220179	-0.22876595	-0.20866163	-0.22269191	-1.1070608	-0.23006384	-0.23586881	-0.23410983	-1.0731932	-0.230397	0.16235204	0.29935616	0.1992189	-0.23983562	-0.23373108	0.2872302	-0.23401147	0.16322106	-0.21197513	0.21515112	0.24959499	0.070763916	-0.2214793	-0.2171801	0.06633708	-0.2340784	-0.23204008	-0.2316611	-0.21611291	-0.22970401	-0.2334526	-0.22582439	-1.1099365	-0.2313696	-1.1201912	-1.1080155	-1.1078906	0.2805989	0.16790804	0.15365939
UGY20147	-0.22472467	-0.23174843	-1.0936981	-0.22940008	-1.0588698	-0.1977985	-0.19641161	-0.23578434	-0.23140293	-0.22267312	-0.2230511	-0.21462522	-0.22334713	-1.0825174	-0.2328424	-0.23440066	-0.23158003	-1.0540677	-0.2310522	0.16912855	0.22332178	0.20811878	-0.2373058	-0.22695455	0.20588744	-0.23041996	0.14982569	-0.20095189	0.15291858	0.19267082	0.08694472	-0.21257943	-0.21571194	0.18671313	-0.2357953	-0.2263252	-0.22382289	-0.22207649	-0.22823587	-0.22773772	-0.22754125	-1.1019528	-0.2309631	-1.095243	-1.0887808	-1.0807538	0.19925615	0.27235892	0.26766536
UGY20084	-0.22446111	-0.23360823	-1.0514393	-0.22807485	-1.0212162	-0.16993129	-0.20039475	-0.23233576	-0.23326275	-0.22665629	-0.22703426	-0.21011497	-0.21989855	-1.0508012	-0.23151714	-0.2351988	-0.23131648	-1.016502	-0.23291199	0.17894723	0.13334273	0.1871488	-0.23598057	-0.22881433	0.119093396	-0.23121808	0.10344008	-0.17520806	0.109653346	0.14303549	0.16566615	-0.21019252	-0.2048316	0.25173908	-0.24084012	-0.22924669	-0.224621	-0.21756624	-0.22903398	-0.23278254	-0.22727774	-1.0548413	-0.23176122	-1.0573924	-1.0540063	-1.0534027	0.13051066	0.19087325	0.20741332
UGY20154	-0.22408351	-0.23747736	-0.9781215	-0.23406735	-0.937502	-0.15999864	-0.20744893	-0.23620488	-0.24031691	-0.222032	-0.22878006	-0.21186076	-0.22058265	-0.9750258	-0.21627611	-0.23800625	-0.240494	-0.94635236	-0.22616436	0.16127628	0.20909943	0.14187418	-0.2398497	-0.20826489	0.14388958	-0.23296389	0.23171577	-0.15890533	0.25229576	0.20817545	0.31560886	-0.20981494	-0.20763907	0.2054028	-0.24470925	-0.2309925	-0.23379852	-0.21825035	-0.223348	-0.2377134	-0.23008518	-0.9710145	-0.23032199	-0.96052235	-0.9637463	-0.97533876	0.21051405	0.15727718	0.16213872
UGY20120	-0.22356859	-0.23590073	-1.1061637	-0.23249069	-1.0620121	-0.22318433	-0.19737889	-0.23462826	-0.23343189	-0.22470206	-0.2272034	-0.20709908	-0.22431442	-1.097564	-0.24017973	-0.23536792	-0.23148562	-1.0605518	-0.23626618	0.21169007	0.1756407	0.23369348	-0.23827305	-0.2332302	0.18687165	-0.23032556	0.069963835	-0.20828924	0.12647104	0.15985319	0.12119073	-0.20717663	-0.21561754	0.26324838	-0.23888594	-0.23047753	-0.23009858	-0.21667373	-0.23026483	-0.23189002	-0.22850853	-1.105058	-0.22874533	-1.1081806	-1.0967724	-1.0912635	0.17705534	0.35632586	0.3388922
UGY20071	-0.22324118	-0.236635	-1.0792532	-0.23216332	-1.0418494	-0.19950002	-0.20023651	-0.23430087	-0.23098113	-0.2243747	-0.22262931	-0.22269686	-0.22080196	-1.0697899	-0.23560563	-0.23397885	-0.23328158	-1.0429568	-0.23487711	0.21307917	0.19507833	0.23508255	-0.23582232	-0.23077942	0.1256217	-0.23105985	0.12028598	-0.19522169	0.15546373	0.1994627	0.10650382	-0.2036642	-0.21741349	0.19775176	-0.23643516	-0.22696507	-0.22764781	-0.21103792	-0.22569071	-0.22943929	-0.2249961	-1.0776436	-0.23160297	-1.0761384	-1.0661414	-1.0639279	0.1890612	0.26747233	0.25640875
UGY20134	-0.22198112	-0.23537497	-1.1058248	-0.22877996	-1.0704421	-0.2088568	-0.20853157	-0.23304084	-0.23502949	-0.2156829	-0.22773932	-0.21612841	-0.21423358	-1.0965339	-0.23009889	-0.23165713	-0.23308322	-1.066022	-0.22830868	0.19841404	0.33117142	0.18113531	-0.23562393	-0.22951941	0.24685135	-0.2308615	0.20966528	-0.2003317	0.23422627	0.2750402	0.12197358	-0.2183293	-0.21721515	0.093905665	-0.23199011	-0.22252001	-0.22744945	-0.2150863	-0.22443067	-0.23242597	-0.22055106	-1.1017375	-0.23140462	-1.1076397	-1.0930108	-1.0901487	0.30179742	0.17742808	0.154686
UGY20073	-0.22079025	-0.24055414	-0.9013278	-0.22652736	-0.8769075	-0.18855569	-0.19353886	-0.23503499	-0.23596194	-0.22510879	-0.22336337	-0.18945724	-0.21835107	-0.90249085	-0.21935292	-0.23789799	-0.23507735	-0.8802716	-0.21013092	0.12847252	0.104101576	0.21629992	-0.22912467	-0.2049716	0.13975112	-0.22117719	0.2339474	-0.14074852	0.17914826	0.12653449	0.26368067	-0.19696656	-0.21602425	0.2532866	-0.24672437	-0.23088422	-0.23036514	-0.19903189	-0.2296098	-0.23654346	-0.22466855	-0.9052696	-0.23446043	-0.9203512	-0.9174261	-0.90717894	0.08959104	0.1543405	0.19515902
UGY20137	-0.22052436	-0.23179482	-1.1254956	-0.2294465	-1.0823092	-0.2127084	-0.20388976	-0.2294607	-0.23357274	-0.21847285	-0.22628255	-0.20617822	-0.21808515	-1.1146213	-0.2201487	-0.23338541	-0.2337498	-1.0844566	-0.22791356	0.23490618	0.2317688	0.21444245	-0.23629053	-0.22063088	0.23662966	-0.22834304	0.118942685	-0.20205998	0.14756377	0.20111784	0.07997333	-0.2094408	-0.20726494	0.17286491	-0.23478006	-0.22743334	-0.22599268	-0.2136295	-0.21554217	-0.2309692	-0.22440265	-1.1272867	-0.22994785	-1.1341307	-1.1272587	-1.1201016	0.22469005	0.27443588	0.26868063
UGY20059	-0.22021446	-0.23148493	-1.006808	-0.23444499	-0.9850725	-0.1826715	-0.22162837	-0.23552084	-0.23113944	-0.22665636	-0.22597265	-0.20905334	-0.2294537	-1.0003722	-0.23045553	-0.23626052	-0.22813149	-0.9898452	-0.23185036	0.17151542	0.14608282	0.18608707	-0.23385724	-0.21182755	0.098921485	-0.22272472	0.10437774	-0.1996267	0.12451677	0.1419738	0.14954942	-0.21337758	-0.21544844	0.3239331	-0.23659348	-0.22712338	-0.22674443	-0.21225789	-0.2173556	-0.2285359	-0.22621612	-1.010158	-0.23282297	-1.0176529	-1.0061512	-0.9970673	0.16129929	0.27262247	0.25943547
UGY20035	-0.2198567	-0.23218884	-1.1016158	-0.22665548	-1.0654324	-0.21204071	-0.19154364	-0.22560799	-0.22865833	-0.22417523	-0.22667655	-0.2044489	-0.21529415	-1.094038	-0.22691277	-0.23165607	-0.2288354	-1.064364	-0.22618423	0.1708115	0.18359928	0.16414958	-0.23562285	-0.21677816	0.18952185	-0.22342865	0.103402704	-0.19396055	0.16734166	0.16144176	0.117443755	-0.20877314	-0.20872061	0.23829496	-0.23517404	-0.22676563	-0.22426331	-0.21296182	-0.22018285	-0.23136318	-0.22479667	-1.1039913	-0.23352689	-1.1110255	-1.0971763	-1.0907441	0.18289056	0.48213077	0.68552613
UGY20070	-0.2189989	-0.24194781	-1.1093767	-0.2332294	-1.0681723	-0.21967635	-0.20873435	-0.23324363	-0.23629394	-0.22862582	-0.22475709	-0.2067761	-0.22186808	-1.1033846	-0.23879509	-0.24035338	-0.23540933	-1.0654061	-0.24018992	0.24386339	0.19507386	0.21596791	-0.24219678	-0.23927729	0.1670227	-0.23424931	0.105264924	-0.21433634	0.16076772	0.17503966	0.13612011	-0.2185321	-0.21423286	0.21898091	-0.23962465	-0.23015453	-0.23189892	-0.2195358	-0.23100351	-0.23262876	-0.22924724	-1.1061475	-0.22311398	-1.1135721	-1.105832	-1.1027461	0.20498195	0.30568832	0.27232948
UGY20146	-0.21798213	-0.23349932	-1.1009536	-0.22690426	-1.0556152	-0.20910445	-0.20453255	-0.23222685	-0.22678375	-0.221239	-0.22374031	-0.20151262	-0.21978961	-1.0895897	-0.22609985	-0.23084317	-0.23333092	-1.0519819	-0.22218631	0.19604298	0.28845662	0.20955294	-0.23480996	-0.22658207	0.26783723	-0.2204924	0.19220553	-0.20376444	0.20637496	0.26736072	0.13545088	-0.20796025	-0.21427779	0.120199904	-0.23329946	-0.2238294	-0.22769713	-0.21321063	-0.2236167	-0.22842693	-0.21973705	-1.097928	-0.23059063	-1.0964518	-1.0906451	-1.0819031	0.27713108	0.18673551	0.18735033
UGY20122	-0.21652576	-0.23310463	-1.0669442	-0.22544792	-1.0261015	-0.19915468	-0.19033605	-0.2254621	-0.22957411	-0.21553592	-0.21166717	-0.20961137	-0.21302488	-1.0566152	-0.22358185	-0.2293868	-0.22762783	-1.0253847	-0.22179164	0.21979459	0.28248125	0.17066553	-0.23123024	-0.22406404	0.21833304	-0.22222109	0.15689825	-0.2171716	0.20039958	0.21891826	0.08602352	-0.2054422	-0.2096364	0.098299354	-0.22653472	-0.22449638	-0.22093241	-0.21175428	-0.2179136	-0.22272389	-0.21721904	-1.0693933	-0.22488758	-1.0849327	-1.0692028	-1.0559219	0.24249047	0.18394513	0.17818993
UGY20187	-0.21564032	-0.22691078	-1.1089561	-0.22031577	-1.066942	-0.21737947	-0.20112906	-0.22032994	-0.22550364	-0.21040377	-0.21290508	-0.2044792	-0.21107778	-1.0991833	-0.21738802	-0.22319296	-0.22461903	-1.065349	-0.22196785	0.2217417	0.29398346	0.18641445	-0.22503643	-0.22105522	0.31370783	-0.21921228	0.14079684	-0.18655916	0.18960655	0.2336055	0.13167094	-0.21729688	-0.20662759	0.07476619	-0.22352594	-0.22042592	-0.2221703	-0.2161772	-0.21596651	-0.21865338	-0.2152719	-1.1072417	-0.22294044	-1.1173077	-1.1035293	-1.1009994	0.25823936	0.19650903	0.18119872
UGY16066	-0.21251757	-0.22378807	-1.0215967	-0.21825469	-0.9932475	-0.21001005	-0.17146441	-0.22570063	-0.22025755	-0.21258943	-0.21827579	-0.19817145	-0.21007839	-1.0183188	-0.2227587	-0.22219358	-0.22361964	-0.98865736	-0.22521521	0.21530934	0.18244497	0.8307906	-0.22509873	-0.21474747	0.19261423	-0.22139792	0.19266091	-0.14840105	0.21290116	0.22929649	0.16741624	-0.21098915	-0.20244321	0.17556329	-0.22464989	-0.21624151	-0.22010928	-0.20031436	-0.21709047	-0.21977738	-0.2153342	-1.024021	-0.22087938	-1.0285985	-1.0252023	-1.0144072	0.20084646	0.1879533	0.16414958
UGY20075	-0.2109509	-0.22115967	-1.1113031	-0.21774969	-1.0703841	-0.20738164	-0.19325462	-0.21988721	-0.2208142	-0.20783767	-0.21246235	-0.19766644	-0.21063502	-1.1007316	-0.22119199	-0.22275025	-0.21992958	-1.0648687	-0.22471018	0.28376177	0.20312189	0.28028485	-0.2245937	-0.21955082	0.16339229	-0.21770787	0.09017382	-0.18293141	0.14015043	0.19370449	0.053147975	-0.19774397	-0.1945064	0.1781917	-0.22095984	-0.21467476	-0.21429583	-0.19768594	-0.21340041	-0.21821064	-0.21270582	-1.1113875	-0.21506596	-1.1141279	-1.1042794	-1.0982078	0.21090658	0.2500357	0.22835529
UGY16070	-0.21050225	-0.217526	-1.049143	-0.20456089	-1.014858	-0.1910078	-0.17369576	-0.21306849	-0.21505713	-0.20208064	-0.2035203	-0.19297107	-0.20063128	-1.0409788	-0.2133116	-0.21274649	-0.21629593	-1.0143187	-0.21682978	0.22263311	0.26196283	0.19261423	-0.21989833	-0.21485549	0.710605	-0.2183209	0.17834665	-0.17505099	0.2552603	0.24086696	0.10846553	-0.20154202	-0.19724284	0.10007618	-0.21626446	-0.21104112	-0.22127895	-0.19829898	-0.20552002	-0.21457697	-0.20376375	-1.0466206	-0.21037062	-1.0566055	-1.0494852	-1.0460577	0.26125413	0.18147525	0.18952185
UGY20068	-0.20975971	-0.22315353	-1.1114599	-0.21655847	-1.084427	-0.18283352	-0.18675505	-0.22188108	-0.22068468	-0.21407825	-0.21764123	-0.19541356	-0.21050555	-1.0998429	-0.2242475	-0.22368242	-0.22510849	-1.0809128	-0.2171489	0.17666177	0.1777711	0.18273999	-0.22658753	-0.21411295	0.17095353	-0.21545503	0.10606795	-0.17112342	0.12010802	0.14393511	0.12640224	-0.18487433	-0.20711707	0.3428813	-0.22826205	-0.21985367	-0.21416633	-0.20074147	-0.21539423	-0.22445124	-0.21469966	-1.1111578	-0.2234299	-1.1129063	-1.1114736	-1.101836	0.1770624	0.25441185	0.25502673
UGY20038	-0.20919293	-0.22258677	-1.1124634	-0.2170534	-1.0726861	-0.19819196	-0.19468169	-0.22237599	-0.22011797	-0.21351148	-0.21919785	-0.19803184	-0.21206214	-1.1050074	-0.2215574	-0.22205399	-0.22348003	-1.0709153	-0.21764384	0.19527705	0.19638638	0.19286181	-0.2260208	-0.21354619	0.1736436	-0.2138266	0.07400516	-0.18648185	0.13766162	0.16255037	0.08915431	-0.1970477	-0.207612	0.28930247	-0.22981869	-0.21610188	-0.21572293	-0.19805138	-0.21588919	-0.22069943	-0.21307123	-1.1108491	-0.2196781	-1.1064215	-1.1054546	-1.0982473	0.1839992	0.26665708	0.24603836
UGY20041	-0.20908806	-0.21929686	-1.1021968	-0.2137635	-1.0711894	-0.18959364	-0.20519358	-0.21908607	-0.21576634	-0.21022159	-0.21166122	-0.19368026	-0.20877221	-1.0942312	-0.20871237	-0.21982576	-0.21700509	-1.0658753	-0.2154156	0.22404723	0.19861461	0.20358351	-0.22485425	-0.21025625	0.15888506	-0.21478337	0.051702198	-0.19805543	0.11228625	0.15416184	0.10169754	-0.18526436	-0.19795197	0.3456763	-0.21803536	-0.21175028	-0.21561801	-0.19582313	-0.19985913	-0.21740954	-0.20871963	-1.1014279	-0.2163882	-1.1080165	-1.0990965	-1.0919977	0.17773402	0.28162548	0.27162352
UGY20048	-0.20842183	-0.21544558	-1.100353	-0.21415892	-1.0654863	-0.19423577	-0.20134231	-0.2184198	-0.2161618	-0.2063703	-0.21418004	-0.19938406	-0.20810595	-1.0948614	-0.22290961	-0.21915951	-0.21740055	-1.0638844	-0.2168727	0.17269132	0.14938203	0.18832459	-0.22206464	-0.21065171	0.14044109	-0.21093212	0.07796135	-0.19845085	0.12250761	0.13677959	0.12572071	-0.19415322	-0.19728576	0.36545274	-0.22480084	-0.21002239	-0.21282844	-0.19834194	-0.21193302	-0.21461995	-0.21123843	-1.1012045	-0.21572194	-1.0975356	-1.0926976	-1.0870177	0.1635368	0.27061328	0.2871533
UGY20185	-0.20783319	-0.22016534	-1.0872014	-0.21250862	-1.0457593	-0.15436505	-0.17421174	-0.21570784	-0.21557313	-0.20365831	-0.20934466	-0.18924034	-0.20539398	-1.0777118	-0.21382757	-0.21538584	-0.21575025	-1.0441422	-0.21734576	0.16053976	0.2699403	0.14963113	-0.22147599	-0.2185565	0.20685375	-0.21034347	0.19186704	-0.15964183	0.21015382	0.24884437	0.21579206	-0.19568792	-0.1924504	0.1558291	-0.21784216	-0.21049544	-0.21011646	-0.19881496	-0.21452944	-0.21403131	-0.20427975	-1.084269	-0.21725664	-1.0892684	-1.0808934	-1.0803175	0.251183	0.1745892	0.15609382
UGY20105	-0.20695262	-0.22034644	-1.1052376	-0.21587478	-1.0617634	-0.18958156	-0.19244136	-0.22013566	-0.21575426	-0.21127114	-0.21377249	-0.19472985	-0.2098218	-1.0923924	-0.21188532	-0.21981367	-0.21911637	-1.0601482	-0.21434182	0.19964074	0.16889971	0.1972255	-0.2227188	-0.20281242	0.15571208	-0.21158625	0.057022694	-0.19804335	0.111236654	0.14674217	0.09867321	-0.19586906	-0.20112492	0.3340099	-0.225455	-0.21386158	-0.20923586	-0.19474934	-0.20621711	-0.21739744	-0.21189259	-1.1040024	-0.21531443	-1.1085917	-1.0964016	-1.0864035	0.15969758	0.30924118	0.29923925
UGY20093	-0.20592314	-0.21719362	-1.1264201	-0.2137836	-1.0782533	-0.19704549	-0.18928854	-0.20955108	-0.21366312	-0.20918	-0.20849627	-0.19157702	-0.2056073	-1.1175802	-0.21191752	-0.21559916	-0.2127785	-1.0788136	-0.21225066	0.20385529	0.19753285	0.1833915	-0.22062765	-0.2028446	0.18116015	-0.21055678	0.080048196	-0.19170547	0.14730151	0.17431362	0.08159584	-0.19802462	-0.19266374	0.2140081	-0.21805547	-0.2085854	-0.21032977	-0.19478157	-0.20518763	-0.21212125	-0.2076781	-1.1266721	-0.21216159	-1.1271611	-1.1133118	-1.1081108	0.19045407	0.50349605	0.4934941
UGY20040	-0.20485269	-0.2182465	-1.072863	-0.2158982	-1.043381	-0.17792653	-0.17653963	-0.21272732	-0.21577768	-0.20810956	-0.2137959	-0.19581497	-0.20772187	-1.0656829	-0.21827883	-0.2187754	-0.21489307	-1.0409044	-0.21648861	0.17307536	0.17099966	0.17490685	-0.22486557	-0.20814423	0.19284739	-0.21585639	0.12142187	-0.18851167	0.15155698	0.14353374	0.12423853	-0.19907755	-0.20327172	0.2256953	-0.2222934	-0.213885	-0.21244434	-0.19583447	-0.2041172	-0.21742085	-0.21616273	-1.0742742	-0.2174612	-1.0781517	-1.0697082	-1.0597612	0.16816759	0.47271612	0.47545433
UGY20158	-0.20409994	-0.21855545	-1.1108744	-0.20665205	-1.0768803	-0.19309895	-0.19065039	-0.21728298	-0.21608661	-0.19992507	-0.20985813	-0.18656878	-0.1995374	-1.1038762	-0.2164644	-0.21589932	-0.21626368	-1.0728382	-0.2083041	0.1801982	0.24076149	0.15867274	-0.21668108	-0.21376157	0.1957235	-0.2129803	0.13536711	-0.18775892	0.1682349	0.20161708	0.31396994	-0.20363317	-0.19190219	0.1521306	-0.22154066	-0.2099472	-0.20850658	-0.1972051	-0.20442612	-0.21135971	-0.20797825	-1.1065174	-0.21670844	-1.118708	-1.1055677	-1.1022589	0.229436	0.18150747	0.1725672
UGY20043	-0.20239496	-0.21685044	-1.1090186	-0.2113171	-1.0662072	-0.21475086	-0.19850047	-0.21770135	-0.2154433	-0.20565179	-0.2092148	-0.19972722	-0.2063258	-1.1005006	-0.22006778	-0.21737936	-0.21349701	-1.0626744	-0.21827759	0.22224699	0.16814902	0.24743539	-0.21816112	-0.21205656	0.14540628	-0.21339864	0.070073806	-0.19136229	0.1327812	0.16828673	0.09243843	-0.19874313	-0.19975232	0.21541297	-0.22195902	-0.21142724	-0.20892492	-0.1965618	-0.21015286	-0.21390146	-0.2083966	-1.1110978	-0.21500348	-1.1120869	-1.0996525	-1.0944155	0.18336551	0.32866234	0.30061188
UGY20056	-0.20184234	-0.21629784	-1.142201	-0.2139495	-1.0935661	-0.20145813	-0.19794786	-0.21502538	-0.21382898	-0.20616086	-0.20972387	-0.19174288	-0.20364986	-1.1335242	-0.21526846	-0.21682672	-0.21719112	-1.0956382	-0.21772498	0.2100594	0.19418186	0.22356938	-0.21867016	-0.21575066	0.17250082	-0.21390772	0.074985705	-0.18231626	0.13121042	0.1635309	0.07281912	-0.18545039	-0.19601464	0.1936703	-0.21822137	-0.21193631	-0.20731063	-0.19176245	-0.21066193	-0.21334882	-0.2067823	-1.143648	-0.2123275	-1.1417404	-1.1298699	-1.126236	0.18391804	0.31753644	0.2905477
UGY20104	-0.20113248	-0.21346457	-1.1023942	-0.20262285	-1.0642165	-0.19331647	-0.197238	-0.21325384	-0.20781073	-0.20226596	-0.20370561	-0.18678632	-0.20081659	-1.0945703	-0.20712684	-0.21399349	-0.21117286	-1.0594026	-0.21064503	0.20546094	0.17259651	0.19030555	-0.21689862	-0.20654738	0.1402987	-0.20576608	0.06814189	-0.17311297	0.12236519	0.16530247	0.08388868	-0.18686384	-0.18999639	0.24321736	-0.21220309	-0.20485638	-0.2044774	-0.1899909	-0.20252033	-0.20839223	-0.20076402	-1.0989988	-0.20737089	-1.0959874	-1.0932223	-1.0903811	0.18144293	0.2598541	0.23605035
UGY20097	-0.20075756	-0.20884296	-1.0361917	-0.20224792	-1.0050402	-0.1918799	-0.19792476	-0.2128789	-0.20743583	-0.1997677	-0.20333067	-0.18534972	-0.19725665	-1.0315528	-0.20887528	-0.21361859	-0.21292132	-1.0034112	-0.20814677	0.1984041	0.15810797	0.19174212	-0.21440035	-0.20617248	0.12899514	-0.20432949	0.051529977	-0.17486142	0.11318502	0.15293728	0.070907615	-0.18648894	-0.18855982	0.23509891	-0.20970486	-0.20448145	-0.20304082	-0.18749264	-0.20002204	-0.20695564	-0.19932744	-1.0359813	-0.20381095	-1.029785	-1.0280814	-1.0225021	0.16801602	0.25173557	0.22580849
UGY20094	-0.20048082	-0.21175131	-1.1030623	-0.2030329	-1.0629269	-0.18735647	-0.16579771	-0.21260221	-0.20503576	-0.20161434	-0.20623901	-0.18188798	-0.19804162	-1.0955005	-0.21178363	-0.21546525	-0.21158288	-1.0607709	-0.21105509	0.21566765	0.1764332	0.19838893	-0.21518531	-0.20483406	0.1367036	-0.20723785	0.0846135	-0.17352301	0.115585096	0.15321396	0.07395062	-0.19364397	-0.1925298	0.24705406	-0.2157982	-0.20526643	-0.20594914	-0.19040093	-0.20717707	-0.21092567	-0.20435913	-1.1000422	-0.19504082	-1.1034782	-1.0935073	-1.0894628	0.18421791	0.289171	0.27598408
UGY20050	-0.19937687	-0.20746233	-1.0162587	-0.20192897	-0.9889183	-0.1437854	-0.17531055	-0.20512821	-0.20393184	-0.19414034	-0.2040734	-0.19140084	-0.1916293	-1.0123204	-0.18519941	-0.20586787	-0.20517059	-0.98394585	-0.20888948	0.22101828	0.13719338	0.215418	-0.2130197	-0.19842176	0.10383383	-0.19976382	0.112599134	-0.14693882	0.12624411	0.14263946	0.119929224	-0.18192324	-0.19142587	0.284255	-0.21150923	-0.1999158	-0.19741346	-0.17974189	-0.20288812	-0.20769836	-0.20113184	-1.0152394	-0.20667702	-1.0181396	-1.0141761	-1.0101316	0.14285472	0.17349038	0.1889687
UGY20045	-0.19863449	-0.21627502	-1.081366	-0.20649496	-1.0443407	-0.19400354	-0.18306154	-0.21181753	-0.21592955	-0.19339794	-0.20651603	-0.19490513	-0.19725695	-1.0714684	-0.20675224	-0.21149555	-0.21292162	-1.0417677	-0.20708539	0.22919245	0.23454848	0.17581668	-0.21546236	-0.20723444	0.25958124	-0.20645317	0.11953434	-0.17698506	0.12380151	0.19646578	0.16224445	-0.1981677	-0.19599183	0.09708042	-0.21713687	-0.20660514	-0.20834951	-0.19492465	-0.20320739	-0.20695594	-0.2056978	-1.075948	-0.20911963	-1.0867336	-1.0767237	-1.072987	0.20198946	0.1837879	0.16423084
UGY20124	-0.19827385	-0.20742096	-1.0925885	-0.19976424	-1.0572993	-0.17771773	-0.18376258	-0.20084012	-0.2060138	-0.1919756	-0.19553861	-0.17649594	-0.1884029	-1.0894008	-0.20108321	-0.20264146	-0.2061909	-1.0588554	-0.19929299	0.16054402	0.23809417	0.17617732	-0.20660827	-0.19625701	0.19836459	-0.20503084	0.15935431	-0.1723777	0.21121974	0.22973846	0.05862329	-0.17763518	-0.18819945	0.09000932	-0.2040361	-0.19775105	-0.19949543	-0.1860706	-0.19435331	-0.20022525	-0.19365872	-1.0917854	-0.1938955	-1.0970759	-1.0905083	-1.089123	0.2533106	0.16397667	0.14017291
UGY20089	-0.19824068	-0.21057284	-1.1246543	-0.20503947	-1.0775787	-0.19467142	-0.18054442	-0.20505364	-0.20598066	-0.20362091	-0.20081381	-0.18707956	-0.19792484	-1.1147525	-0.20635842	-0.21110171	-0.20615773	-1.0775828	-0.20562989	0.19561258	0.20309195	0.18151885	-0.21400684	-0.1972855	0.1845959	-0.203936	0.07629949	-0.18189967	0.1433055	0.16713259	0.071112394	-0.19034216	-0.18710463	0.21001212	-0.21249636	-0.20302626	-0.20370899	-0.18816078	-0.19962855	-0.20762382	-0.20318064	-1.1238446	-0.2055408	-1.1248672	-1.1126076	-1.1057025	0.19495149	0.5111785	0.48206633
UGY16064	-0.19630054	-0.21075603	-1.024355	-0.20097597	-0.99970317	-0.18317617	-0.17329586	-0.20205183	-0.20722552	-0.1900023	-0.19781202	-0.18301609	-0.18749128	-1.0156994	-0.1948632	-0.20172983	-0.20527925	-0.9966738	-0.19307299	0.70291144	0.22414228	0.21530934	-0.20994335	-0.18579027	0.22263311	-0.20093417	0.11448445	-0.1704044	0.16435584	0.18499789	0.115858	-0.17566188	-0.17560937	0.124894634	-0.20737119	-0.19683942	-0.20070718	-0.18622066	-0.19556503	-0.20780705	-0.19593213	-1.0194962	-0.19616893	-1.0389967	-1.0371426	-1.029203	0.21812516	0.19461526	0.1708115
UGY20034	-0.19605294	-0.20944677	-1.1334361	-0.20285174	-1.086551	-0.19036034	-0.17623332	-0.20286591	-0.20379288	-0.19930978	-0.19968776	-0.18595348	-0.19573708	-1.1237253	-0.20204733	-0.208914	-0.20503165	-1.0871112	-0.20344216	0.19461526	0.20527966	0.1879533	-0.21394247	-0.19722112	0.18147525	-0.20280993	0.07624591	-0.18289696	0.14867829	0.16932033	0.072387084	-0.18390772	-0.18597855	0.2005214	-0.21030863	-0.20083852	-0.20152122	-0.18703471	-0.19744079	-0.20543607	-0.20205459	-1.1336882	-0.20335305	-1.136834	-1.1235127	-1.1171331	0.19820091	0.5367232	0.48213077
UGY20036	-0.19558142	-0.2110986	-1.109775	-0.20450357	-1.0734048	-0.19519721	-0.1598366	-0.20770277	-0.20756806	-0.20096165	-0.20558631	-0.18335865	-0.20057395	-1.1005572	-0.20900755	-0.21056582	-0.20880684	-1.070507	-0.20721734	0.19402508	0.15160564	0.17249969	-0.21240926	-0.20099634	0.15965153	-0.19915338	0.06939829	-0.173932	0.10349765	0.1432499	0.110673286	-0.18449785	-0.18550703	0.32733262	-0.20771375	-0.20355207	-0.20423473	-0.18974824	-0.20227766	-0.20708792	-0.20158309	-1.1139352	-0.20712826	-1.1048545	-1.1054946	-1.0944117	0.15620531	0.3068106	0.2798218
UGY20119	-0.19558105	-0.20897487	-1.0535157	-0.19919482	-1.0250294	-0.18988846	-0.18956323	-0.2045174	-0.2086294	-0.19140616	-0.19815421	-0.19185169	-0.1910185	-1.0498244	-0.18883534	-0.20950378	-0.21199152	-1.0220683	-0.19447683	0.2025189	0.23123185	0.1491431	-0.21028556	-0.20524268	0.21592084	-0.20233805	0.13338181	-0.18136337	0.16082865	0.18784073	0.052565545	-0.18555917	-0.18550666	0.07146855	-0.202405	-0.19824329	-0.20104936	-0.1876245	-0.19803058	-0.19965582	-0.19839768	-1.0539833	-0.19651112	-1.067497	-1.0577165	-1.0527052	0.22627641	0.1539293	0.14817406
UGY20169	-0.1939773	-0.21267954	-1.0723397	-0.20714614	-1.0277126	-0.18934634	-0.18158942	-0.20716032	-0.21551906	-0.19829585	-0.20079716	-0.18387786	-0.20109318	-1.0613849	-0.20634174	-0.21320839	-0.21144944	-1.028102	-0.20773657	0.18501243	0.22646555	0.18684393	-0.21399018	-0.21213235	0.26211503	-0.20073432	0.13155858	-0.15746439	0.20914622	0.24359004	0.14569513	-0.19669552	-0.19027297	0.08581245	-0.20929465	-0.20619462	-0.21006238	-0.19663753	-0.20173521	-0.20442209	-0.19679391	-1.0658896	-0.20764749	-1.0764923	-1.0666121	-1.0595678	0.25336042	0.1682732	0.15827127
UGY20175	-0.18728729	-0.19855776	-1.0811204	-0.19090106	-1.0453815	-0.1847797	-0.16852935	-0.19410028	-0.20033564	-0.18311241	-0.18986045	-0.16869444	-0.18378642	-1.0753971	-0.19434336	-0.19696331	-0.19732769	-1.042939	-0.19042982	0.13755688	0.25651246	0.13620332	-0.19986843	-0.19270222	0.22739963	-0.18873592	0.15324141	-0.16139117	0.18610924	0.21842974	0.0889592	-0.18045045	-0.17296621	0.043665264	-0.19411123	-0.1920729	-0.19275561	-0.1825158	-0.18973681	-0.19560875	-0.1901039	-1.0798253	-0.19458741	-1.0848694	-1.0783341	-1.0714599	0.24094021	0.1600997	0.14797442
UGY20116	-0.18435988	-0.19669203	-1.0836033	-0.18691197	-1.046798	-0.17972896	-0.16241688	-0.19117285	-0.19528489	-0.17912336	-0.18587136	-0.1774455	-0.17873566	-1.0746955	-0.18504588	-0.19509758	-0.19333863	-1.0432366	-0.18962575	0.1925065	0.2339596	0.16248764	-0.193756	-0.19295986	0.19741501	-0.1858085	0.11793168	-0.1574021	0.17841984	0.20861697	0.04918032	-0.16053618	-0.1742855	0.10179993	-0.1911838	-0.18596047	-0.1898282	-0.17746502	-0.18574774	-0.18843465	-0.17974477	-1.0835906	-0.18847498	-1.0890815	-1.077449	-1.074336	0.23855925	0.16515043	0.15833357
UGY20086	-0.18107192	-0.19658908	-1.063394	-0.18999402	-1.0371888	-0.1647625	-0.14745045	-0.19319329	-0.19412024	-0.18008204	-0.18789177	-0.17309584	-0.1828794	-1.0567125	-0.19343632	-0.19711797	-0.19535899	-1.0347887	-0.19164614	0.24144661	0.1438199	0.20505771	-0.20108478	-0.18967184	0.09135018	-0.1920756	0.1234077	-0.1509291	0.12013054	0.17049952	0.065728836	-0.16574162	-0.17418252	0.22187248	-0.18789582	-0.19010419	-0.18866353	-0.16993031	-0.18352142	-0.19364007	-0.1838885	-1.0626259	-0.19368044	-1.0726469	-1.0704018	-1.060959	0.15797469	0.21302894	0.19559525
UGY20052	-0.17809372	-0.18617915	-1.0930613	-0.17852242	-1.0574888	-0.16390768	-0.15084235	-0.18809171	-0.18795702	-0.17604218	-0.1785435	-0.16587093	-0.17565452	-1.0854787	-0.18833481	-0.19095474	-0.19025746	-1.0521992	-0.18442124	0.22212957	0.16378495	0.20060414	-0.19385988	-0.18457031	0.14847396	-0.18697403	0.035925455	-0.14582752	0.10187514	0.15118249	0.030513693	-0.16701016	-0.16377263	0.2344058	-0.19234937	-0.18181762	-0.18250035	-0.16695213	-0.17948157	-0.18429182	-0.17772529	-1.092005	-0.18220879	-1.0921066	-1.088056	-1.0812446	0.16307624	0.22662392	0.21343693
UGY20090	-0.17778827	-0.19436711	-1.0951296	-0.18458706	-1.0574837	-0.16466391	-0.16964708	-0.18778628	-0.18977495	-0.17892179	-0.18460813	-0.17193557	-0.17747243	-1.0862103	-0.18909104	-0.19277269	-0.19419873	-1.0534352	-0.18411581	0.22243504	0.22035931	0.18816943	-0.19249278	-0.18214151	0.16470456	-0.18560696	0.10651944	-0.1550772	0.17437468	0.20775688	0.08309846	-0.16882806	-0.17089891	0.16994883	-0.195229	-0.18363555	-0.18431824	-0.16983175	-0.18129948	-0.18717141	-0.1806049	-1.0906792	-0.18508841	-1.0958891	-1.0898241	-1.0877159	0.22177397	0.21312752	0.18720041
UGY20083	-0.17379607	-0.1829432	-1.1121047	-0.17847152	-1.0735343	-0.16598012	-0.16353157	-0.1848558	-0.18259773	-0.17386793	-0.1827393	-0.16688173	-0.1756036	-1.10289	-0.18616053	-0.18665713	-0.18489815	-1.0695299	-0.18437035	0.22430387	0.1850694	0.1794215	-0.18850058	-0.1802727	0.13259967	-0.18161476	0.06475427	-0.15320836	0.13696142	0.16928193	0.037520647	-0.16483589	-0.17009178	0.23870338	-0.19017512	-0.18070506	-0.18032607	-0.1584078	-0.1773073	-0.18636426	-0.1766127	-1.1109359	-0.1864046	-1.1097271	-1.1049339	-1.0984269	0.18754572	0.21924306	0.2060561
UGY20095	-0.17362349	-0.18595561	-1.0785781	-0.17936058	-1.0393655	-0.15943743	-0.16229725	-0.18468317	-0.18242513	-0.16838692	-0.18044336	-0.15715398	-0.17436932	-1.0678394	-0.18598795	-0.18542285	-0.1826022	-1.0357656	-0.18313606	0.1841327	0.1427749	0.17428574	-0.18938968	-0.17585334	0.13383399	-0.18462719	0.12279476	-0.13817224	0.12864064	0.14822097	0.07343436	-0.16784829	-0.16461076	0.23675266	-0.19000253	-0.172039	-0.1780301	-0.16035855	-0.1771347	-0.1840683	-0.1764401	-1.0797927	-0.1819853	-1.0715429	-1.0734499	-1.0625942	0.16117638	0.20242883	0.20092033
UGY20053	-0.17317247	-0.18125792	-1.0964152	-0.18103296	-1.0521547	-0.16535649	-0.15972292	-0.1874172	-0.1840975	-0.17642933	-0.18105401	-0.1609497	-0.17922668	-1.0865228	-0.18766029	-0.18497185	-0.18533622	-1.0546993	-0.18056169	0.15804176	0.16127442	0.16411996	-0.18893863	-0.18389577	0.12579156	-0.17674443	0.056771882	-0.14833803	0.08768619	0.12106835	0.08457393	-0.16102724	-0.16734478	0.2881642	-0.19167486	-0.18114312	-0.18076414	-0.16415426	-0.17880704	-0.18680233	-0.17705077	-1.0932722	-0.18471931	-1.0903531	-1.0870131	-1.078747	0.14464054	0.25914875	0.2502085
UGY20051	-0.1659123	-0.17124064	-0.05470794	-0.17152864	-0.08853496	-0.065956615	-0.10866522	-0.1727096	-0.1690439	-0.16724923	-0.16065122	-0.14613868	-0.15869446	-0.07242365	-0.13944775	-0.17221944	-0.17149702	-0.0978545	-0.16532905	-0.007204092	-0.076286316	0.05086294	-0.16627368	-0.15405805	-0.003183845	-0.1638131	0.35983163	-0.1068888	0.09604997	-0.00524059	0.38400027	-0.17057364	-0.16097488	0.14692968	-0.17279354	-0.17347144	-0.16811806	-0.15406078	-0.1630233	-0.17236847	-0.16937307	-0.060851824	-0.16860566	-0.075454496	-0.06825545	-0.06340486	-0.08077241	-0.08247232	-0.014612445
UGY20064	-0.1638043	-0.17613643	-1.0713354	-0.16635637	-1.0399587	-0.1326314	-0.1418613	-0.17592566	-0.17154425	-0.16812281	-0.17274751	-0.15476654	-0.16030343	-1.0619694	-0.15918191	-0.17454195	-0.17596804	-1.0364965	-0.17013182	0.14723806	0.16427253	0.14694618	-0.18063214	-0.15966411	0.12878965	-0.16631457	0.049210474	-0.12941474	0.12147296	0.13786829	0.1024179	-0.14316563	-0.15479156	0.33893782	-0.17805998	-0.17071323	-0.16927257	-0.14523096	-0.15669872	-0.17318742	-0.16555922	-1.0694634	-0.17110442	-1.0620868	-1.0678003	-1.0597805	0.14657699	0.19738454	0.20118439
UGY20194	-0.1610581	-0.16914356	-1.0929104	-0.16361018	-1.0483106	-0.14581037	-0.13274503	-0.16893272	-0.16985974	-0.16006821	-0.16150789	-0.14777361	-0.15968058	-1.0855368	-0.17660758	-0.16754909	-0.1647284	-1.044738	-0.16526228	0.20412982	0.189314	0.19322118	-0.17045422	-0.16541134	0.18674314	-0.16356838	0.10922261	-0.10012658	0.13377428	0.16397141	0.09440578	-0.14466615	-0.14673698	0.15589039	-0.17425211	-0.16159697	-0.16652639	-0.1499165	-0.16138425	-0.16513285	-0.16175137	-1.0913056	-0.17260493	-1.0980661	-1.0939013	-1.087715	0.1822352	0.27020144	0.2570145
UGY20088	-0.15793464	-0.16814344	-0.9382558	-0.15942505	-0.92782366	-0.109774895	-0.14236172	-0.16793263	-0.16461293	-0.15057473	-0.16050778	-0.14040348	-0.1533721	-0.93915147	-0.16286737	-0.17079568	-0.17222175	-0.92962915	-0.16744722	0.1308125	0.090516366	0.18254286	-0.17051578	-0.16228788	0.16120127	-0.1615066	0.15297972	-0.121421725	0.10823241	0.09383908	0.109312706	-0.14154269	-0.14361353	0.19844145	-0.1679436	-0.1595352	-0.16021793	-0.14785473	-0.1635692	-0.1620094	-0.16181293	-0.94745004	-0.16098806	-0.9452196	-0.9477318	-0.93884057	0.11528792	0.14486189	0.14972344
UGY20067	-0.14344585	-0.15471633	-1.1228104	-0.14493626	-1.0713607	-0.1398766	-0.12787291	-0.14813547	-0.14481576	-0.14351767	-0.14495732	-0.13546978	-0.13675995	-1.1142781	-0.15368696	-0.15312184	-0.14817786	-1.0731298	-0.14765003	0.1675965	0.1750759	0.15031777	-0.15178028	-0.14779907	0.12791453	-0.14807948	0.08135996	-0.12604316	0.13333796	0.16247346	0.081059635	-0.13448563	-0.1312481	0.19048947	-0.15557817	-0.14610806	-0.14466746	-0.13548931	-0.14271034	-0.14964396	-0.14201577	-1.1214978	-0.15393102	-1.1212577	-1.115355	-1.1128008	0.17861387	0.33665085	0.32664892
UGY20131	-0.13792606	-0.13558461	0.067500226	-0.1356601	0.05126664	-0.044838067	-0.072320916	-0.13845259	-0.1354039	-0.12939814	-0.1319006	-0.10685335	-0.12207533	0.05188913	-0.11749462	-0.13612333	-0.13433056	0.048559867	-0.13500516	-0.04221308	-0.059598584	0.025485815	-0.1336178	-0.13085693	-0.011682228	-0.13040727	0.25641474	-0.08036536	0.07833555	0.025206394	0.23603244	-0.111441225	-0.12992918	0.10506019	-0.13528892	-0.13572359	-0.13521248	-0.13553184	-0.1413507	-0.13032989	-0.13855426	0.057159837	-0.12091716	0.053058997	0.05456725	0.055582948	-0.040147066	-0.07880382	-0.04926078
UGY20190	-0.13739803	-0.16034694	-1.0760285	-0.15056689	-1.0371522	-0.13489044	-0.13138019	-0.15801282	-0.1589398	-0.1395932	-0.15271132	-0.13048363	-0.14026722	-1.0696908	-0.15613256	-0.1576908	-0.15911688	-1.0328783	-0.15328066	0.19275454	0.20235729	0.17335247	-0.15741087	-0.14812133	0.23269843	-0.15158677	0.12203877	-0.12318036	0.15424933	0.17913806	0.08043857	-0.13374619	-0.1336937	0.10417132	-0.16014713	-0.15280041	-0.15242141	-0.1421816	-0.14515595	-0.15102787	-0.14339969	-1.0745475	-0.15531494	-1.0782458	-1.0752573	-1.0725181	0.2058953	0.15796675	0.14902648
UGY20103	-0.12999882	-0.13412645	-0.051188443	-0.13455494	-0.081779666	0.005339859	-0.074320234	-0.13529475	-0.13160606	-0.13454053	-0.12526797	-0.111260936	-0.13472648	-0.073098674	-0.13145581	-0.1337255	-0.1288486	-0.084759325	-0.13541667	-0.040688865	-0.06418339	0.039842445	-0.13239332	-0.12869921	-0.064867355	-0.1324102	0.30881545	-0.08259156	0.06557924	-0.004073625	0.3602783	-0.11102095	-0.120177805	0.14520757	-0.13581043	-0.133391	-0.13304402	-0.13740467	-0.12738606	-0.13681056	-0.13899487	-0.060631234	-0.13838391	-0.071973994	-0.07031342	-0.06339634	-0.06127629	-0.006926292	0.048829414
UGY20195	-0.11426868	-0.11497017	0.08114691	-0.1168548	0.071551956	-0.04570307	-0.096931264	-0.11390114	-0.115570344	-0.109609306	-0.112760924	-0.09996891	-0.10973139	0.07056301	-0.092300884	-0.11418839	-0.11561905	0.068867385	-0.11175238	-0.021617902	-0.004544552	0.01781106	-0.11518661	-0.10364974	-0.009252735	-0.11294425	0.20492199	-0.07841616	0.04933471	0.002153886	0.18837634	-0.11032257	-0.11025612	0.10988328	-0.115592085	-0.11391626	-0.11512633	-0.10803628	-0.108598396	-0.11726225	-0.11479192	0.07217063	-0.11425316	0.0644683	0.075250186	0.07550381	-0.027025681	-0.050545096	-0.009512273
UGY20168	-0.045899183	-0.04255002	-0.007822008	-0.04832284	-0.025550168	-0.030552741	-0.03752462	-0.046034686	-0.04862904	-0.044017915	-0.046558823	-0.0442363	-0.04272511	-0.015520464	-0.05162827	-0.044837613	-0.047191747	-0.026329033	-0.049197093	0.007459454	0.014643628	0.01418022	-0.04897754	-0.049033586	0.019457357	-0.04500995	0.045404866	-0.0337133	0.0511605	0.018473018	0.024494644	-0.050278034	-0.042547017	-0.013776355	-0.04616976	-0.04771996	-0.041329745	-0.04572552	-0.049462866	-0.049134936	-0.04825703	-0.017786393	-0.048747696	-0.023910081	-0.021284726	-0.018408738	0.01320804	0.001974768	0.010530654
UGY20115	-0.025334645	-0.025334645	0.7814697	-0.026030269	0.7602029	-0.034043774	-0.035928585	-0.025375271	-0.025334645	-0.025334645	-0.027087716	-0.041930452	-0.02407527	0.771265	-0.027442163	-0.027070986	-0.025334645	0.7612996	-0.027174888	-0.06518269	-0.06551611	-0.063631795	-0.025334645	-0.025471298	-0.063946314	-0.030347096	-0.05256071	-0.033457126	-0.06566586	-0.06213634	-0.058746953	-0.03586526	-0.040568072	-0.058943804	-0.023350444	-0.025334645	-0.021577569	-0.019736037	-0.024701346	-0.025173772	-0.028900115	0.7800425	-0.025109341	0.77558744	0.7789958	0.774933	-0.06535273	-0.07092095	-0.068809904
UGY20100	0.12011041	0.11202496	-0.88787264	0.11543498	-0.8409233	0.091829345	0.10914137	0.11223576	0.11555549	0.11579186	0.10798215	0.10260623	0.11193283	-0.8808127	0.12579446	0.11149609	0.1111317	-0.83974165	0.11909124	0.06487388	0.02988615	0.009374746	0.10859096	0.12637395	0.006081723	0.11229174	-0.08631161	0.09079929	-0.015036789	-7.65E-04	-0.018624749	0.10783706	0.11744467	0.1238639	0.11010144	0.11426314	0.114642106	0.12700528	0.12933935	0.11285063	0.11410877	-0.883127	0.109625265	-0.86361593	-0.8772105	-0.8716992	0.01537562	0.050257985	0.043441083
UGY20162	0.19221157	0.19792795	-0.80189294	0.19602956	-0.7549388	0.14482027	0.16319403	0.20663215	0.20039678	0.18683136	0.18751504	0.17576905	0.18615735	-0.79626787	0.19152556	0.20164576	0.195973	-0.75018924	0.18694568	-0.021214992	0.031916562	-0.036370356	0.19555558	0.17724155	0.0431475	0.193948	-0.061921284	0.15865372	-0.009821351	0.005512298	-0.13613296	0.17887652	0.18105239	-0.08325627	0.20237447	0.19910441	0.18886665	0.18636627	0.18870035	0.19663025	0.19045666	-0.7966978	0.20295995	-0.78410536	-0.78472424	-0.7867662	0.033331197	-0.008227255	-0.025660936
UGY20080	0.24599344	0.24533978	-0.84815806	0.25405818	-0.7975712	0.1869237	0.21697591	0.257229	0.24780859	0.25866175	0.24448197	0.23273598	0.2463093	-0.8484174	0.24106073	0.25967437	0.25081655	-0.7936876	0.25028268	0.021950113	-0.021531034	0.00148636	0.25146085	0.25438035	-0.030471977	0.2562233	-0.107879885	0.20500389	-0.034603644	-0.032010127	-0.124818176	0.22841169	0.24863613	-0.05389297	0.2550947	0.24970129	0.2532653	0.24014819	0.25097567	0.25147378	0.24742356	-0.84494376	0.24718675	-0.83436847	-0.83954686	-0.8428802	-0.010561293	0.008395904	-0.005852748
UGY20081	0.30072325	0.31068638	-0.7011434	0.31091136	-0.6618357	0.23740685	0.25578058	0.30558878	0.30784684	0.29534307	0.30027348	0.2747257	0.29679245	-0.7000626	0.28835887	0.30803412	0.3108548	-0.65333354	0.29545745	-0.015686018	-0.08570911	-0.035088096	0.3061907	0.29530838	-0.07235482	0.30033642	-0.16786851	0.24911696	-0.11789192	-0.09512653	-0.14407691	0.27146313	0.29381084	-0.04163023	0.30663955	0.30230778	0.30162507	0.2906313	0.28978035	0.30726534	0.29896834	-0.69962573	0.3061633	-0.6852047	-0.69531333	-0.6945891	-0.07792441	-0.048350427	-0.0668458
UGY20062	0.31340238	0.30622014	-0.25220373	0.30553254	-0.25910205	0.38830602	0.35643405	0.30996937	0.3060579	0.29821894	0.3069064	0.3571841	0.29829434	-0.26714474	0.32932153	0.30949152	0.3037966	-0.26605028	0.31122616	-0.15549958	-0.2315007	-0.13348565	0.30956987	0.34308568	-0.17521712	0.30815208	0.05817298	0.3604971	-0.10644896	-0.20775929	0.1378737	0.32945308	0.30676052	-0.02978994	0.31642503	0.30301568	0.30405506	0.30701822	0.32130188	0.30231953	0.29594067	-0.2589939	0.32652804	-0.2512586	-0.28297764	-0.27223393	-0.2469287	-0.22576213	-0.18031073
UGY20063	0.3783188	0.40102202	-0.61174905	0.39063022	-0.57065403	0.2905837	0.3206359	0.39698604	0.39287403	0.37506187	0.38530076	0.3268409	0.3775729	-0.61428386	0.37126267	0.40580145	0.40756047	-0.56838113	0.38154632	-0.09628058	-0.13763838	-0.10718922	0.40714306	0.37184215	-0.09561876	0.39704207	-0.22097206	0.30335546	-0.17088287	-0.1513025	-0.18677996	0.34268847	0.3565428	-0.08400438	0.39591345	0.38733503	0.3898373	0.36504173	0.37905428	0.3986626	0.38187224	-0.61705583	0.38694385	-0.6003715	-0.60431015	-0.60302866	-0.13516206	-0.04613411	-0.06675283
UGY20123	0.39091292	0.4093694	-0.6249282	0.40640932	-0.58389467	0.29256108	0.33110672	0.41170353	0.4054682	0.4057046	0.39895654	0.3500518	0.39547545	-0.6278334	0.3944736	0.41521055	0.4137845	-0.5812271	0.39520213	-0.08580976	-0.087885484	-0.13069212	0.40805876	0.3992998	-0.07134615	0.3979577	-0.18608265	0.30108613	-0.11475989	-0.11428974	-0.1739016	0.36589944	0.37975374	-0.15846783	0.41700098	0.40523753	0.40030813	0.38188264	0.39908013	0.40701002	0.3934047	-0.6267061	0.4069697	-0.6095995	-0.61924744	-0.6215939	-0.0885942	-0.11104244	-0.1348462
UGY20113	0.5441083	0.54557794	-0.709228	0.5426179	-0.6648837	0.56360275	0.55331105	0.5426037	0.53318334	0.5228029	0.54578185	0.5414676	0.534869	-0.70857155	0.54236054	0.5439874	0.5372529	-0.66126233	0.5420274	-0.15344347	-0.21815819	-0.16859888	0.5421439	0.53656995	-0.1803853	0.5426597	-0.1814576	0.5466475	-0.19725707	-0.20103365	-0.18951307	0.5594385	0.5446275	-0.17407928	0.5372843	0.5371993	0.5386399	0.5361396	0.5405971	0.54428023	0.53385985	-0.7017841	0.5484866	-0.6709961	-0.7018251	-0.70825005	-0.21568185	-0.16062762	-0.16850619
UGY16011	0.55153424	0.5657441	-0.6400997	0.55959904	-0.5784069	1.0477221	0.52357835	0.5627698	0.56290454	0.55252415	0.56063956	0.5446468	0.54123336	-0.65532786	0.57314354	0.57158524	0.55954236	-0.58059853	0.5494534	-0.18317617	-0.23408909	-0.21001005	0.5548783	0.543996	-0.1910078	0.558579	-0.21422221	0.5593819	-0.23229818	-0.24456818	-0.1863067	0.5658028	0.54356015	-0.21761383	0.5659439	0.5584271	0.55668277	0.5371956	0.56076324	0.56869316	0.55614936	-0.63106525	0.5527275	-0.60024863	-0.6302226	-0.6256176	-0.24859962	-0.19036034	-0.21204071
UGY16074	0.57173777	0.5817009	-0.72313577	0.5776791	-0.6680497	0.5593819	0.56289214	0.5787266	0.5724912	0.5652959	0.5702264	0.55741864	0.5667453	-0.7186939	0.5678668	0.5864804	0.58080757	-0.66749793	0.56965697	-0.1704044	-0.21282387	-0.14840105	0.594192	0.5716312	-0.17505099	0.5883377	-0.23351854	0.9108289	-0.21315634	-0.21056287	-0.2158714	0.5573411	0.58075047	-0.20696542	0.5787157	0.57544565	0.5758246	0.5552758	0.57990503	0.5772182	0.5678595	-0.7235418	0.56231433	-0.6863002	-0.7021457	-0.70279205	-0.21777931	-0.18289696	-0.19396055
UGY20072	0.5828112	0.5980827	-0.7209864	0.59724593	-0.66876644	0.5141864	0.55060863	0.60254014	0.6005514	0.5912328	0.59191656	0.58972555	0.59162045	-0.7188528	0.6044204	0.5996771	0.5961277	-0.66801167	0.6009022	-0.14446753	-0.21449062	-0.18722655	0.5925253	0.59862983	-0.18202615	0.589856	-0.2541829	0.5163414	-0.23924169	-0.23133977	-0.20811369	0.5907096	0.5918238	-0.2012004	0.5950974	0.59819746	0.58689797	0.5748426	0.588855	0.5978466	0.59167296	-0.716562	0.5924979	-0.69766665	-0.71293414	-0.70600426	-0.21838436	-0.17607026	-0.19881235
UGY20138	0.593967	0.59543675	-0.69994354	0.5924766	-0.6461146	0.5476374	0.56388783	0.59033906	0.5968439	0.58646345	0.5913939	0.5754011	0.57517266	-0.69835144	0.57310915	0.6012779	0.58817333	-0.6456102	0.58551615	-0.15242186	-0.22775334	-0.178194	0.5951877	0.578997	-0.17830199	0.5935802	-0.24179548	0.5497924	-0.23976427	-0.23504741	-0.22352685	0.59231055	0.5828079	-0.18898283	0.59138983	0.5849347	0.5831903	0.56476486	0.583024	0.58883065	0.5805336	-0.7014401	0.58242023	-0.6644638	-0.6846132	-0.6794314	-0.22421534	-0.1840246	-0.18871816
UGY16013	0.6006967	0.606413	-0.66618687	0.59920627	-0.629733	0.52357835	0.905046	0.6119322	0.5940184	0.5985015	0.5949385	0.5630206	0.59145737	-0.67317456	0.5851472	0.61225426	0.6044581	-0.6295846	0.5911841	-0.17329586	-0.24225727	-0.17146441	0.6061641	0.58466494	-0.17369576	0.6003097	-0.23651522	0.56289214	-0.22878797	-0.22725612	-0.22101685	0.59373176	0.5863524	-0.22153535	0.60236615	0.5948494	0.60159844	0.56830937	0.59718543	0.6019303	0.59469503	-0.6750355	0.59764326	-0.6467481	-0.6745748	-0.66412336	-0.23447259	-0.17623332	-0.19154364
UGY20157	0.60407794	0.6087326	-0.67782605	0.614266	-0.6160982	0.55668664	0.56125855	0.6131901	0.6101397	0.60719115	0.60044307	0.60674566	0.60227036	-0.68156	0.6214405	0.6177588	0.6067776	-0.6169452	0.6147372	-0.15292774	-0.23462927	-0.17551486	0.60636026	0.6273283	-0.20004144	0.60475266	-0.28516355	0.5514099	-0.23071505	-0.24086167	-0.21235427	0.60348296	0.60353553	-0.19585878	0.6195492	0.61415577	0.60604125	0.58336926	0.6186152	0.60743487	0.59276783	-0.6725818	0.6095179	-0.6344065	-0.6619114	-0.6592852	-0.22790626	-0.17072865	-0.19240905
UGY20110	0.60444635	0.6218412	-0.69246435	0.61569613	-0.63759476	0.5379448	0.5902922	0.62205195	0.6158166	0.6064979	0.61248994	0.5773871	0.60688555	-0.69559395	0.5995136	0.6255589	0.6230712	-0.6356955	0.60873556	-0.1769779	-0.22045909	-0.20062673	0.6247772	0.60433984	-0.18162453	0.6221079	-0.2614955	0.55284005	-0.22716163	-0.2351849	-0.25020626	0.595358	0.5890405	-0.23158744	0.6231027	0.6124009	0.6106565	0.59435433	0.6115519	0.61629677	0.60587645	-0.6990766	0.610948	-0.6632941	-0.68835455	-0.6878814	-0.21798277	-0.17142195	-0.17823884
UGY20102	0.60446185	0.61548656	-0.67236805	0.61783487	-0.63078594	0.5273436	0.5584574	0.6156974	0.61264706	0.60438997	0.604012	0.5975744	0.603716	-0.67326784	0.5995291	0.61708105	0.6082232	-0.62920517	0.6183061	-0.16316067	-0.22893704	-0.20167297	0.61311424	0.61072534	-0.19541089	0.60832167	-0.26018384	0.5687806	-0.23776294	-0.25427964	-0.2278956	0.6187304	0.6198446	-0.21352348	0.6082546	0.6187864	0.613857	0.60392493	0.60095054	0.6163122	0.60695356	-0.67425406	0.6045934	-0.6348153	-0.6569472	-0.66114074	-0.22858408	-0.18096161	-0.21325876
UGY19007	0.6269959	0.6412058	-0.6910666	0.6382457	-0.63886344	0.5658028	0.59373176	0.6424782	0.6373045	0.6332942	0.6286695	0.62117016	0.6209417	-0.6913243	0.6273716	0.6491703	0.6350041	-0.6379055	0.63447016	-0.17566188	-0.22232808	-0.21098915	0.6377718	0.62476605	-0.20154202	0.62554735	-0.28330183	0.5573411	-0.23115395	-0.24767067	-0.26269203	0.807948	0.6200835	-0.22708638	0.646714	0.6413205	0.6321444	0.60628724	0.6266698	0.64096975	0.63161117	-0.6930613	0.6281892	-0.6618649	-0.681746	-0.68258935	-0.22728351	-0.18390772	-0.20877314
UGY20109	0.6272702	0.63404834	-0.6822726	0.6321498	-0.629465	0.550152	0.5823275	0.6321357	0.626962	0.6335685	0.6236354	0.61295104	0.61909264	-0.6908073	0.64250946	0.64519787	0.6320933	-0.6336478	0.64005286	-0.18706599	-0.24222559	-0.20965311	0.64123106	0.6335338	-0.20763776	0.6364385	-0.30001435	0.5735406	-0.24998981	-0.26225978	-0.25177383	0.6022568	0.63203627	-0.2331821	0.6469883	0.6415948	0.6547139	0.61611664	0.6460543	0.634874	0.6244536	-0.6803273	0.6178467	-0.6424799	-0.67050487	-0.66057324	-0.24399601	-0.18894175	-0.20743713
UGY19008	0.6302334	0.645505	-0.69367903	0.6510383	-0.6367573	0.54356015	0.5863524	0.64783907	0.64160365	0.6524568	0.6361537	0.6127293	0.6369194	-0.693499	0.6454726	0.65877783	0.64355	-0.6394423	0.63983107	-0.17560937	-0.2392624	-0.20244321	0.64737934	0.6502989	-0.19724284	0.6415249	-0.3066709	0.58075047	-0.24702664	-0.2497415	-0.25733113	0.6200835	0.8038062	-0.2217255	0.65313643	0.65517485	0.6566155	0.6158948	0.64477074	0.6495156	0.63484854	-0.69330364	0.6399202	-0.65962887	-0.6758718	-0.67907846	-0.23253939	-0.18597855	-0.20872061
UGY16029	0.63025856	0.6264198	-0.68509996	0.6308915	-0.62675107	0.5446468	0.5630206	0.6340624	0.6203952	0.61426157	0.61282194	0.8335834	0.6061558	-0.6855455	0.6253258	0.62801427	0.6202181	-0.630212	0.64091784	-0.18301609	-0.237114	-0.19817145	0.62510914	0.6322753	-0.19297107	0.6150081	-0.30021116	0.55741864	-0.24169317	-0.2571482	-0.23607254	0.62117016	0.6127293	-0.22700883	0.628743	0.6233496	0.62160516	0.6180432	0.6320557	0.6229987	0.6093934	-0.68245673	0.63569856	-0.6547369	-0.6727198	-0.66789764	-0.22826762	-0.18595348	-0.2044489
UGY20055	0.63642657	0.6580681	-0.67293394	0.6508613	-0.61582595	0.5465682	0.58192873	0.6593406	0.6520435	0.6490948	0.6487169	0.60512054	0.64735925	-0.6742939	0.63255554	0.65860087	0.6539898	-0.61605006	0.64390075	-0.1842798	-0.23625436	-0.20899026	0.6567575	0.63844347	-0.19211143	0.6477181	-0.3088014	0.55827826	-0.25357372	-0.25310355	-0.27237162	0.62202984	0.6242057	-0.24101269	0.6561445	0.65393615	0.6468834	0.61890286	0.64777887	0.65889376	0.6442267	-0.6727078	0.6546067	-0.63857454	-0.6563114	-0.6597175	-0.23271637	-0.18615554	-0.20783596
UGY20114	0.6467314	0.638646	-0.6552405	0.6282541	-0.60952693	0.5451945	0.59117186	0.6473502	0.6368681	0.6360428	0.6239863	0.60799366	0.6226286	-0.65983707	0.6301202	0.6519189	0.63562924	-0.60435325	0.6404039	-0.17397496	-0.24930644	-0.20611718	0.6426437	0.64556324	-0.2104719	0.63254267	-0.27325085	0.56433636	-0.27405748	-0.26934063	-0.23446321	0.6238413	0.64194226	-0.24557133	0.6430925	0.63769907	0.6508181	0.61328256	0.63578844	0.63841	0.633298	-0.6590402	0.6266911	-0.62057924	-0.64520127	-0.64553714	-0.25107682	-0.20026931	-0.21239461
UGY20181	0.6489242	0.6652573	-0.6666057	0.6601739	-0.6233788	0.5580041	0.6029198	0.6665298	0.65498596	0.6552224	0.6474127	0.61761814	0.6407467	-0.6717523	0.6535465	0.6764068	0.657994	-0.61995983	0.6521517	-0.18239895	-0.24711365	-0.21984957	0.6597	0.647756	-0.21464919	0.65066063	-0.3037928	0.58670104	-0.26867968	-0.27139455	-0.26929575	0.6345274	0.6430733	-0.24868695	0.6654571	0.65687865	0.66256607	0.62609214	0.6464746	0.65865123	0.6503542	-0.6713548	0.6469324	-0.6306128	-0.6565544	-0.6569936	-0.24251401	-0.20019987	-0.22612697
UGY16037	0.65344673	0.6687182	-0.6226744	0.6700049	-0.57052004	0.57314354	0.5851472	0.66892904	0.66694033	0.6671767	0.6657371	0.6253258	0.6569477	-0.62603027	0.78547055	0.67562103	0.6657016	-0.5697151	0.66835284	-0.1948632	-0.2553312	-0.2227587	0.6631609	0.6703272	-0.2133116	0.6498748	-0.3131846	0.5678668	-0.28114393	-0.2764271	-0.2649065	0.6273716	0.6454726	-0.22823915	0.6805965	0.6698947	0.6670887	0.6412315	0.6732925	0.675914	0.6601852	-0.6190483	0.67587364	-0.58628416	-0.6039464	-0.6005343	-0.25497824	-0.20204733	-0.22691277
UGY20054	0.6542172	0.6663036	-0.6574096	0.66122013	-0.6044343	0.56011206	0.59016424	0.66969943	0.6698341	0.6583921	0.65695244	0.61760277	0.6566563	-0.65887505	0.6567161	0.667898	0.66010195	-0.6053995	0.6616914	-0.18241437	-0.24182071	-0.21455659	0.6649929	0.65092564	-0.20404781	0.6538303	-0.30498248	0.56969875	-0.26869512	-0.26185492	-0.27262956	0.6238953	0.6377495	-0.2455173	0.6760585	0.66217166	0.6540572	0.6282	0.65389097	0.6681909	0.6556472	-0.6589584	0.66496557	-0.63195366	-0.646441	-0.64446914	-0.24040607	-0.19384524	-0.22083403
UGY19016	0.65465754	0.6529422	-0.6407828	0.64998215	-0.59302956	0.5371956	0.56830937	0.6573997	0.649041	0.63866067	0.643591	0.6180432	0.64223325	-0.6477396	0.6412315	0.6555984	0.65523404	-0.59116125	0.65363836	-0.18622066	-0.24138024	-0.20031436	0.65800166	0.63968754	-0.19829898	0.6457772	-0.31303552	0.5552758	-0.25445285	-0.2582294	-0.26688075	0.60628724	0.6158948	-0.24295355	0.6531421	0.64456356	0.6460042	0.75285673	0.64902306	0.6516445	0.63910085	-0.6448978	0.65372753	-0.6126426	-0.63004386	-0.6316354	-0.2346572	-0.18703471	-0.21296182
UGY20165	0.6548454	0.6552534	-0.6283835	0.6491083	-0.57616365	0.5575554	0.5844224	0.65864927	0.6566605	0.6484035	0.63953215	0.6203544	0.6466679	-0.63989997	0.6690229	0.6600329	0.65754515	-0.57360613	0.66125804	-0.19452621	-0.24331574	-0.20543489	0.65925115	0.6526156	-0.20235784	0.6491502	-0.30223083	0.57032704	-0.2627584	-0.25697988	-0.2675601	0.6054134	0.62882274	-0.23533392	0.6639467	0.65005976	0.65680885	0.6351984	0.66407436	0.6592641	0.6403504	-0.63238245	0.651792	-0.5998688	-0.61961067	-0.6202322	-0.24190111	-0.20064868	-0.2202057
UGY16033	0.65657187	0.67078185	-0.6504871	0.6699451	-0.6013875	0.54123336	0.59145737	0.66886926	0.66900396	0.66393197	0.6678006	0.6061558	0.7312052	-0.6578162	0.6569477	0.6713146	0.66882676	-0.60062015	0.6597995	-0.18749128	-0.24265085	-0.21007839	0.66947114	0.65328044	-0.20063128	0.6593701	-0.31105638	0.5667453	-0.26315522	-0.26480842	-0.27770644	0.6209417	0.6369194	-0.24316248	0.66991997	0.6655882	0.6606588	0.64223325	0.64456743	0.6705458	0.6558788	-0.6564438	0.66625875	-0.6195992	-0.63598186	-0.6390674	-0.23911285	-0.19573708	-0.21529415
UGY19019	0.65662456	0.6793278	-0.62429076	0.6678743	-0.5727768	0.55614936	0.59469503	0.6774152	0.6743648	0.6586761	0.66360646	0.6093934	0.6558788	-0.6266257	0.6601852	0.67986053	0.67631114	-0.570099	0.6630371	-0.19593213	-0.24153663	-0.2153342	0.67907876	0.6522714	-0.20376375	0.66685444	-0.31000686	0.5678595	-0.265226	-0.25520074	-0.28402397	0.63161117	0.63484854	-0.24947996	0.68165106	0.66882575	0.66708136	0.63910085	0.6584217	0.67590666	0.72281694	-0.623953	0.66418797	-0.59601957	-0.611554	-0.61236703	-0.23481362	-0.20205459	-0.22479667
UGY20199	0.657442	0.6769602	-0.64346015	0.6729384	-0.587396	0.54847336	0.5923274	0.6782326	0.66987395	0.6563085	0.66760904	0.61976594	0.65881956	-0.6469381	0.65675604	0.6764313	0.6739436	-0.5876201	0.6606696	-0.194053	-0.2449659	-0.20814669	0.6756495	0.6520271	-0.19869958	0.66342515	-0.31124806	0.5697386	-0.26865527	-0.2607534	-0.28214484	0.6271201	0.6409744	-0.24547748	0.67078996	0.67070496	0.6594054	0.6388566	0.6624242	0.6820325	0.6609955	-0.6449626	0.67137545	-0.60984695	-0.62758374	-0.6291752	-0.23824286	-0.19805208	-0.22185586
UGY16026	0.6583077	0.6735792	-0.66494817	0.66955733	-0.6091665	0.55252415	0.5985015	0.68016005	0.67180127	0.7474168	0.66316634	0.61426157	0.66393197	-0.6680617	0.6671767	0.68366706	0.6695008	-0.60939056	0.66684365	-0.1900023	-0.24197689	-0.21258943	0.6712069	0.6603246	-0.20208064	0.6621675	-0.31150877	0.5652959	-0.2677896	-0.26519608	-0.2706624	0.6332942	0.6524568	-0.2562903	0.68227243	0.67475563	0.6698262	0.63866067	0.6632899	0.6744048	0.6586761	-0.66538894	0.66480935	-0.6333576	-0.6493261	-0.6527369	-0.24268557	-0.19930978	-0.22417523
UGY20149	0.6585569	0.68019843	-0.6197728	0.6751149	-0.56722313	0.55595833	0.6093675	0.6857176	0.6773588	0.6765335	0.6687239	0.6251275	0.6620578	-0.6218246	0.6695493	0.6817929	0.6761201	-0.5650053	0.6713395	-0.2003699	-0.25128278	-0.20915517	0.6788877	0.65951216	-0.2082015	0.66560173	-0.30907893	0.5835936	-0.26541707	-0.2607002	-0.28209168	0.63142	0.64739776	-0.25497943	0.68676835	0.6771282	0.6721988	0.6431565	0.68158764	0.67996234	0.6663571	-0.62127525	0.6724903	-0.5868632	-0.60568184	-0.6072734	-0.2466831	-0.20118396	-0.22498773
UGY16069	0.66145796	0.6682361	-0.62194204	0.6705843	-0.57086277	0.543996	0.58466494	0.66950846	0.6675199	0.6603246	0.65039146	0.6322753	0.65328044	-0.62777585	0.6703272	0.6719539	0.6684044	-0.57002515	0.67954904	-0.18579027	-0.25793675	-0.21474747	0.68072724	0.7707043	-0.21485549	0.6706262	-0.31472847	0.5716312	-0.26251593	-0.2705392	-0.25158688	0.62476605	0.6502989	-0.2308447	0.6705592	0.6630425	0.66448313	0.63968754	0.6759953	0.66056824	0.6522714	-0.6247954	0.6626513	-0.594967	-0.6131768	-0.6155246	-0.25227538	-0.19722112	-0.21677816
UGY16071	0.66223925	0.68706596	-0.61430955	0.6692423	-0.55786246	0.558579	0.6003097	0.68409157	0.675733	0.6621675	0.66603625	0.6150081	0.6593701	-0.6182688	0.6498748	0.68653697	0.6872343	-0.55702484	0.67183685	-0.20093417	-0.2507854	-0.22139792	0.7006188	0.6706262	-0.2183209	0.7446633	-0.3097005	0.5883377	-0.26704305	-0.26126447	-0.27519712	0.62554735	0.6415249	-0.24811196	0.679834	0.67125547	0.6726961	0.6457772	0.6619131	0.67939806	0.66685444	-0.6166961	0.66555595	-0.58470434	-0.60349184	-0.6021401	-0.24300069	-0.20280993	-0.22342865
UGY20176	0.662458	0.6756061	-0.62533796	0.6737078	-0.5788019	0.55879784	0.6015901	0.68006355	0.68232167	0.6655712	0.672625	0.62690526	0.6638355	-0.6243032	0.67238885	0.67507726	0.67365116	-0.5779643	0.6731173	-0.19434536	-0.24950498	-0.22436419	0.6721721	0.6581048	-0.2106704	0.6599478	-0.29886496	0.5715697	-0.28911948	-0.26423073	-0.2760671	0.63319784	0.6353737	-0.25851	0.6811144	0.6725359	0.6654831	0.64918107	0.66425526	0.68386346	0.66707313	-0.62975943	0.68806994	-0.5983561	-0.6164503	-0.61241865	-0.2533987	-0.20683788	-0.23064163
UGY19017	0.6633617	0.67544824	-0.6399645	0.67248815	-0.5897802	0.56076324	0.59718543	0.67459726	0.67154694	0.6632899	0.6618502	0.6320557	0.64456743	-0.64154196	0.6732925	0.6834127	0.67243147	-0.5885702	0.66977435	-0.19556503	-0.24860129	-0.21709047	0.67626095	0.6759953	-0.20552002	0.6619131	-0.3170715	0.57990503	-0.2701673	-0.26545045	-0.26454666	0.6266698	0.64477074	-0.23849611	0.68414134	0.67662466	0.67275697	0.64902306	0.76070994	0.67521214	0.6584217	-0.6387393	0.66986346	-0.6077593	-0.6270453	-0.62724835	-0.24400163	-0.19744079	-0.22018285
UGY20139	0.66377825	0.6928516	-0.575386	0.6803364	-0.5254229	0.5579947	0.60503376	0.69093895	0.6847035	0.6690148	0.6750069	0.6144237	0.6683408	-0.5806229	0.66415393	0.69550765	0.6972666	-0.52352357	0.6744376	-0.20576526	-0.25773984	-0.21667391	0.697911	0.6679185	-0.21572024	0.6856866	-0.31771663	0.5803216	-0.2793059	-0.274589	-0.27915862	0.6355797	0.6430639	-0.25188136	0.68986636	0.6791645	0.6795435	0.6526246	0.66982216	0.69049215	0.67264014	-0.58056265	0.6755883	-0.5464742	-0.5652618	-0.56473	-0.25207847	-0.21188773	-0.23462978
UGY20037	0.66429603	0.67638254	-0.6181032	0.6681141	-0.56543905	0.55532753	0.5885648	0.67553174	0.6799131	0.6567926	0.664908	0.62025	0.6571802	-0.6185652	0.66361016	0.6801004	0.6723043	-0.56692004	0.6728321	-0.19675398	-0.24979022	-0.21297102	0.6750719	0.6620662	-0.2141407	0.66178584	-0.3108287	0.569161	-0.27560297	-0.26451603	-0.28787768	0.63078934	0.6403968	-0.25667188	0.6808291	0.67331237	0.6736913	0.644649	0.6650317	0.6814549	0.6625412	-0.61493003	0.66867447	-0.5870783	-0.6054048	-0.6042742	-0.24519053	-0.20287645	-0.22986524
UGY19014	0.66527236	0.6858522	-0.6375459	0.6818304	-0.58159393	0.5584271	0.5948494	0.68712467	0.68513596	0.67475563	0.673316	0.6233496	0.6655882	-0.63834476	0.6698947	0.69275504	0.68177384	-0.5835378	0.6716849	-0.19683942	-0.24987568	-0.21624151	0.6813566	0.6630425	-0.21104112	0.67125547	-0.31728417	0.57544565	-0.2661333	-0.26460147	-0.2774995	0.6413205	0.65517485	-0.25357231	0.6881753	0.7252492	0.6810375	0.64456356	0.67662466	0.68667775	0.66882575	-0.6373919	0.6738974	-0.603273	-0.6213671	-0.6211981	-0.24315263	-0.20083852	-0.22676563
UGY16027	0.6653614	0.67850953	-0.6329422	0.6766112	-0.57703274	0.56063956	0.5949385	0.6808437	0.678855	0.66316634	0.72542727	0.61282194	0.6678006	-0.6323478	0.6657371	0.68328905	0.6765547	-0.57905954	0.66540396	-0.19781202	-0.24766323	-0.21827579	0.67613727	0.65039146	-0.2035203	0.66603625	-0.307522	0.5702264	-0.27241427	-0.2645124	-0.2731637	0.6286695	0.6361537	-0.2502982	0.6850795	0.673316	0.66732484	0.643591	0.6618502	0.6814586	0.66360646	-0.63232136	0.67504823	-0.5987946	-0.6168888	-0.61491704	-0.24200189	-0.19968776	-0.22667655
UGY19015	0.6656513	0.67879945	-0.61768275	0.67159265	-0.56690526	0.55668277	0.60159844	0.6790103	0.6802066	0.6698262	0.66732484	0.62160516	0.6606588	-0.6212224	0.6670887	0.6941957	0.6800295	-0.5671412	0.66675556	-0.20070718	-0.25480512	-0.22010928	0.6838589	0.66448313	-0.22127895	0.6726961	-0.3137202	0.5758246	-0.27106276	-0.26740754	-0.2739355	0.6321444	0.6566155	-0.25319335	0.689616	0.6810375	0.73980886	0.6460042	0.67275697	0.68281007	0.66708136	-0.622441	0.66153616	-0.5904759	-0.6092634	-0.60812163	-0.2459587	-0.20152122	-0.22426331
UGY20047	0.6657843	0.6937959	-0.5802283	0.6812808	-0.5292036	0.56106246	0.6049164	0.68869823	0.68246293	0.6731443	0.6717046	0.6196148	0.6671618	-0.5837063	0.6619132	0.6964521	0.68971765	-0.5304893	0.6721969	-0.2058826	-0.2557338	-0.21679126	0.6924852	0.6646161	-0.2147759	0.6813226	-0.32095435	0.57808095	-0.27836153	-0.27470633	-0.2885252	0.6397091	0.6471934	-0.26049212	0.6876257	0.6790472	0.6804879	0.64613724	0.6697048	0.68718976	0.67358446	-0.58115834	0.67440933	-0.5513167	-0.56798077	-0.5695723	-0.24901079	-0.20563498	-0.23050043
UGY20141	0.6666713	0.6819428	-0.6267901	0.6757977	-0.57760257	0.54390085	0.5962484	0.68852365	0.67697984	0.6634145	0.66303647	0.6385503	0.65637034	-0.6324858	0.66386205	0.68353724	0.6810495	-0.5778267	0.6783924	-0.20287225	-0.24953842	-0.21590425	0.6859405	0.67081153	-0.20964222	0.6747778	-0.30739182	0.5768446	-0.26791942	-0.26426423	-0.28444996	0.6225476	0.642772	-0.23837157	0.68532765	0.67250246	0.66969645	0.64596254	0.6705919	0.680645	0.66916305	-0.62862146	0.6784813	-0.5954466	-0.61278427	-0.6164992	-0.23644532	-0.19943959	-0.22112
UGY20166	0.666681	0.6915075	-0.5990932	0.6821774	-0.5507644	0.5640824	0.5983814	0.6949034	0.6876063	0.6761642	0.6810946	0.6205114	0.6701818	-0.6043302	0.67767346	0.69734865	0.68742925	-0.55098844	0.6741552	-0.2071093	-0.25696054	-0.22120303	0.68595016	0.6644511	-0.2085709	0.6737258	-0.32543072	0.5736692	-0.26897147	-0.27168638	-0.28869772	0.6395441	0.6480901	-0.2511021	0.69489247	0.68737555	0.6803228	0.6470338	0.67484826	0.6912714	0.6755428	-0.6005957	0.6816761	-0.5714474	-0.58847994	-0.59007144	-0.24811414	-0.20686173	-0.23491219
UGY16045	0.66691554	0.6811252	-0.6261639	0.6728568	-0.57427645	0.5494534	0.5911841	0.6855827	0.674039	0.66684365	0.66540396	0.64091784	0.6597995	-0.628499	0.66835284	0.68165797	0.6759853	-0.5726603	0.75401556	-0.19307299	-0.25354096	-0.22521521	0.681938	0.67954904	-0.21682978	0.67183685	-0.3198878	0.56965697	-0.25918183	-0.27145183	-0.2716097	0.63447016	0.63983107	-0.25936097	0.681325	0.6716849	0.66675556	0.65363836	0.66977435	0.6777042	0.6630371	-0.6253972	0.6755405	-0.5965751	-0.6140802	-0.61246437	-0.250003	-0.20344216	-0.22618423
UGY20076	0.6672809	0.6783058	-0.64270824	0.677469	-0.58891356	0.5657441	0.5915496	0.6806399	0.67652786	0.67570263	0.6785096	0.6242965	0.6622884	-0.6428973	0.67615014	0.68627024	0.67528915	-0.5870058	0.67687863	-0.19589248	-0.24574372	-0.21210952	0.67805684	0.66186607	-0.20797081	0.663709	-0.31527555	0.5763926	-0.26200134	-0.26683956	-0.27336755	0.6390825	0.64869004	-0.25368705	0.6859373	0.6784206	0.67030615	0.6433872	0.67757165	0.6823164	0.6665877	-0.64006364	0.67909104	-0.6047613	-0.62561363	-0.62268496	-0.24432904	-0.20626163	-0.22794205
UGY16041	0.66744936	0.6943993	-0.57152426	0.68400747	-0.52368456	0.55954236	0.6044581	0.6935483	0.6873129	0.6695008	0.6765547	0.6202181	0.66882676	-0.5767611	0.6657016	0.69917876	0.7285413	-0.5217853	0.6759853	-0.20527925	-0.25513047	-0.22361964	0.70052034	0.6684044	-0.21629593	0.6872343	-0.32466233	0.58080757	-0.2809432	-0.27516463	-0.28579673	0.6350041	0.64355	-0.25988877	0.6924757	0.68177384	0.6800295	0.65523404	0.67243147	0.69097817	0.67631114	-0.57563925	0.67713606	-0.5489826	-0.5656468	-0.5629916	-0.24946913	-0.20503165	-0.2288354
UGY20127	0.66761476	0.6892563	-0.5717343	0.6820495	-0.5244672	0.5586462	0.5961302	0.68734366	0.685355	0.6654196	0.6788434	0.61719847	0.66580725	-0.57521236	0.66799045	0.6908508	0.6873014	-0.5246913	0.675089	-0.20936051	-0.25496504	-0.22133085	0.6890073	0.6590149	-0.21719213	0.67784464	-0.32223338	0.5724796	-0.273346	-0.26756746	-0.2847122	0.6341078	0.6405304	-0.25441495	0.6883944	0.6819393	0.67594826	0.65009105	0.6683503	0.68902016	0.67329156	-0.5732369	0.6794248	-0.5412413	-0.5572122	-0.55986536	-0.248242	-0.20805123	-0.23185499
UGY16039	0.6699371	0.6990104	-0.61103547	0.6896802	-0.5578874	0.57158524	0.61225426	0.70134443	0.69404745	0.68366706	0.68328905	0.62801427	0.6713146	-0.61627245	0.67562103	0.73670185	0.69917876	-0.5581115	0.68165797	-0.20172983	-0.25688943	-0.22219358	0.699823	0.6719539	-0.21274649	0.68653697	-0.32111293	0.5864804	-0.27314708	-0.27161524	-0.28132823	0.6491703	0.65877783	-0.26058605	0.7034568	0.69275504	0.6941957	0.6555984	0.6834127	0.6945275	0.67986053	-0.6136599	0.6806854	-0.5816948	-0.59878796	-0.5986403	-0.24910472	-0.208914	-0.23165607
UGY20013	0.6712513	0.6833376	-0.61089796	0.67613095	-0.5529233	0.5527275	0.59764326	0.68567187	0.67943645	0.66480935	0.67504823	0.63569856	0.66625875	-0.611481	0.67587364	0.6806854	0.67713606	-0.55420905	0.6755405	-0.19616893	-0.25769857	-0.22087938	0.678842	0.6626513	-0.21037062	0.66555595	-0.31661367	0.56231433	-0.27607957	-0.2713627	-0.28850746	0.6281892	0.6399202	-0.24547006	0.6888459	0.6738974	0.66153616	0.65372753	0.66986346	0.68204	0.66418797	-0.61162883	0.77011895	-0.5785716	-0.5945424	-0.5943734	-0.24248213	-0.20335305	-0.23352689
UGY16006	0.67175263	0.68490076	-0.6174992	0.7382096	-0.56573766	0.55959904	0.59920627	0.6840498	0.68206114	0.66955733	0.6766112	0.6308915	0.6699451	-0.6216744	0.6700049	0.6896802	0.68400747	-0.5659618	0.6728568	-0.20097597	-0.25295055	-0.21825469	0.68252844	0.6705843	-0.20456089	0.6692423	-0.31604767	0.5776791	-0.27451658	-0.26873803	-0.28057438	0.6382457	0.6510383	-0.2566472	0.68934727	0.6818304	0.67159265	0.64998215	0.67248815	0.686788	0.6678743	-0.61794	0.67613095	-0.58640456	-0.60060596	-0.60389096	-0.24835086	-0.20285174	-0.22665548
UGY16068	0.67234033	0.6992903	-0.56914043	0.68252844	-0.5171963	0.5548783	0.6061641	0.6941927	0.685834	0.6712069	0.67613727	0.62510914	0.66947114	-0.57543904	0.6631609	0.699823	0.70052034	-0.5162164	0.681938	-0.20994335	-0.2629796	-0.22509873	0.73938507	0.68072724	-0.21989833	0.7006188	-0.32189468	0.594192	-0.2760522	-0.27133533	-0.28423336	0.6377718	0.64737934	-0.25712118	0.6920584	0.6813566	0.6838589	0.65800166	0.67626095	0.6905608	0.67907876	-0.5732555	0.678842	-0.5420143	-0.5576168	-0.558289	-0.25307152	-0.21394247	-0.23562285
UGY16003	0.6725893	0.7303279	-0.5780519	0.68490076	-0.5289741	0.5657441	0.606413	0.69550335	0.6882063	0.6735792	0.67850953	0.6264198	0.67078185	-0.58254004	0.6687182	0.6990104	0.6943993	-0.5291982	0.6811252	-0.21075603	-0.26060727	-0.22378807	0.6992903	0.6682361	-0.217526	0.68706596	-0.32589242	0.5817009	-0.2811116	-0.2742714	-0.2867268	0.6412058	0.645505	-0.25687215	0.6944307	0.6858522	0.67879945	0.6529422	0.67544824	0.6929331	0.6793278	-0.57986724	0.6833376	-0.5493194	-0.56529033	-0.5668818	-0.25282255	-0.20944677	-0.23218884
UGY16022	0.6729348	0.6882063	-0.56843424	0.68206114	-0.5201053	0.56290454	0.5940184	0.69054043	0.7533141	0.67180127	0.678855	0.6203952	0.66900396	-0.57154775	0.66694033	0.69404745	0.6873129	-0.52032936	0.674039	-0.20722552	-0.25601506	-0.22025755	0.685834	0.6675199	-0.21505713	0.675733	-0.32236192	0.5724912	-0.27970445	-0.2686175	-0.28816977	0.6373045	0.64160365	-0.2607734	0.6905294	0.68513596	0.6802066	0.649041	0.67154694	0.68903184	0.6743648	-0.5705694	0.67943645	-0.53857386	-0.557097	-0.5576269	-0.24929203	-0.20379288	-0.22865833
UGY19018	0.673415	0.6929331	-0.6151151	0.686788	-0.55694777	0.56869316	0.6019303	0.6931439	0.68903184	0.6744048	0.6814586	0.6229987	0.6705458	-0.61877346	0.675914	0.6945275	0.69097817	-0.5571719	0.6777042	-0.20780705	-0.25765827	-0.21977738	0.6905608	0.66056824	-0.21457697	0.67939806	-0.32082006	0.5772182	-0.2781626	-0.27238405	-0.28634375	0.64096975	0.6495156	-0.25816986	0.6920713	0.68667775	0.68281007	0.6516445	0.67521214	0.7224241	0.67590666	-0.6160228	0.68204	-0.58190393	-0.59787476	-0.60115975	-0.25093523	-0.20543607	-0.23136318
UGY20145	0.67400557	0.7009555	-0.57608104	0.6884404	-0.5211185	0.5629136	0.60676765	0.69798124	0.69068426	0.67393386	0.6831109	0.62783605	0.6743215	-0.5802562	0.67331964	0.70042664	0.6968772	-0.52120036	0.6825415	-0.21040142	-0.26237598	-0.22768016	0.7017682	0.6696524	-0.2214181	0.68742055	-0.32659948	0.57993215	-0.27863362	-0.2771018	-0.2857531	0.639437	0.6501063	-0.2618259	0.69690865	0.6872685	0.68552417	0.6564819	0.67898786	0.6964727	0.6839291	-0.57652175	0.6847539	-0.5452501	-0.5601592	-0.56189305	-0.2535296	-0.21015382	-0.23395757
UGY20091	0.6741251	0.6957667	-0.58715534	0.6874982	-0.54324657	0.56409484	0.6068872	0.6981008	0.689742	0.6740533	0.68004537	0.6226472	0.6733793	-0.5919015	0.67025405	0.70054615	0.6959351	-0.54453236	0.6794761	-0.20178847	-0.25907144	-0.21906722	0.6965794	0.6687102	-0.21599017	0.684355	-0.32329494	0.582175	-0.27851412	-0.27379724	-0.2876129	0.6384949	0.6481024	-0.2574597	0.6938432	0.6863263	0.684582	0.6555397	0.67486066	0.6923456	0.67767864	-0.5897179	0.6816885	-0.56111294	-0.57777715	-0.57711726	-0.2523484	-0.20578758	-0.23277637
UGY20077	0.6752084	0.6904799	-0.62400526	0.68645805	-0.57236725	0.5630548	0.599477	0.6991841	0.6844552	0.67195153	0.6747586	0.638594	0.6680925	-0.6274475	0.6777074	0.696321	0.6874632	-0.5725913	0.67949766	-0.20070519	-0.2558648	-0.22329232	0.68916917	0.6793486	-0.21384518	0.67800653	-0.3253967	0.57901156	-0.28061587	-0.27483732	-0.27924192	0.6385165	0.65661746	-0.24894467	0.69386476	0.6821012	0.6835419	0.65237623	0.6854991	0.6859971	0.67133003	-0.6248351	0.67746335	-0.59081155	-0.6096706	-0.6109692	-0.25232682	-0.20045757	-0.22319965
UGY19013	0.67597413	0.6944307	-0.6045422	0.68934727	-0.5467841	0.5659439	0.60236615	0.6946414	0.6905294	0.68227243	0.6850795	0.628743	0.66991997	-0.60937566	0.6805965	0.7034568	0.6924757	-0.5474635	0.681325	-0.20737119	-0.25509906	-0.22464989	0.6920584	0.6705592	-0.21626446	0.679834	-0.3214459	0.5787157	-0.27560338	-0.26876315	-0.28682554	0.646714	0.65313643	-0.26516575	0.7562078	0.6881753	0.689616	0.6531421	0.68414134	0.6920713	0.68165106	-0.6024307	0.6888459	-0.5696278	-0.5881509	-0.5879398	-0.24837601	-0.21030863	-0.23517404
UGY20069	0.67741853	0.6969368	-0.5939606	0.68654484	-0.54470074	0.5673882	0.6027489	0.69608575	0.69091207	0.67628497	0.6844004	0.62700224	0.67348766	-0.59932816	0.67460907	0.69853115	0.69285834	-0.5459864	0.68064606	-0.20592687	-0.2557781	-0.2221439	0.6966877	0.66881853	-0.21482018	0.68233997	-0.32106322	0.5780366	-0.2784058	-0.2715656	-0.2885571	0.63966495	0.64608735	-0.26265976	0.69501305	0.6864347	0.6836286	0.6545864	0.67603064	0.69563895	0.6820336	-0.5954631	0.6796735	-0.5641914	-0.5801622	-0.5817538	-0.25011677	-0.20886432	-0.23372972
UGY16016	0.6802319	0.69550335	-0.6172833	0.6840498	-0.56113964	0.5627698	0.6119322	0.75304466	0.69054043	0.68016005	0.6808437	0.6340624	0.66886926	-0.6214586	0.66892904	0.70134443	0.6935483	-0.560302	0.6855827	-0.20205183	-0.25402638	-0.22570063	0.6941927	0.66950846	-0.21306849	0.68409157	-0.31824988	0.5787266	-0.27453074	-0.2729989	-0.28908196	0.6424782	0.64783907	-0.26090807	0.6946414	0.68712467	0.6790103	0.6573997	0.67459726	0.6931439	0.6774152	-0.6187858	0.68567187	-0.5857482	-0.6024233	-0.6088932	-0.24730338	-0.20286591	-0.22560799
UGY16002	0.75817716	0.6725893	-0.6318468	0.67175263	-0.58171874	0.55153424	0.6006967	0.6802319	0.6729348	0.6583077	0.6653614	0.63025856	0.65657187	-0.6387429	0.65344673	0.6699371	0.66744936	-0.5819428	0.66691554	-0.19630054	-0.25039846	-0.21251757	0.67234033	0.66145796	-0.21050225	0.66223925	-0.31780696	0.57173777	-0.27939624	-0.26724762	-0.2703961	0.6269959	0.6302334	-0.24241664	0.67597413	0.66527236	0.6656513	0.65465754	0.6633617	0.673415	0.65662456	-0.6344489	0.6712513	-0.5986023	-0.61959904	-0.6211234	-0.24792215	-0.19605294	-0.2198567
[truncated: 158 more columns]
