# Supplementary material for: Genetic diversity and population structure of Uganda’s yam (Dioscorea spp.) genetic resource based on DArTseq
Source: PLoS One. 2023 Feb 14;18(2):e0277537. doi: 10.1371/journal.pone.0277537 (PMC9928066; doi:10.1371/journal.pone.0277537)
Supplement: S2 Text — (TXT) [file pone.0277537.s006.txt]

Taxa	UGY16002	UGY16003	UGY16004	UGY16006	UGY16010	UGY16011	UGY16013	UGY16016	UGY16022	UGY16026	UGY16027	UGY16029	UGY16033	UGY16035	UGY16037	UGY16039	UGY16041	UGY16042	UGY16045	UGY16064	UGY16065	UGY16066	UGY16068	UGY16069	UGY16070	UGY16071	UGY16073	UGY16074	UGY16076	UGY16091	UGY19006	UGY19007	UGY19008	UGY19009	UGY19013	UGY19014	UGY19015	UGY19016	UGY19017	UGY19018	UGY19019	UGY19020	UGY20013	UGY20030	UGY20031	UGY20032	UGY20033	UGY20034	UGY20035
UGY16002	0	0.084325194	0.9051927	0.08281218	0.8703704	0.0892677	0.084325194	0.082509585	0.084728666	0.08210611	0.08261045	0.081634715	0.08200525	0.9107692	0.08351826	0.08331652	0.08553561	0.8727059	0.08281218	0.13153116	0.13344765	0.13354851	0.085233	0.082509585	0.13344765	0.0840226	0.14825287	0.086039945	0.14232399	0.13687715	0.14780577	0.08292978	0.082223564	0.14194915	0.08291305	0.08210611	0.08311479	0.082307845	0.08210611	0.08301392	0.08341739	0.9083196	0.082728006	0.8993895	0.9027614	0.9010859	0.13364938	0.12648779	0.12911035
UGY16003	0.084325194	0	0.90155077	0.08482953	0.8668542	0.09108332	0.08654428	0.084325194	0.08654428	0.0840226	0.0846278	0.084762864	0.08392173	0.90674555	0.08533387	0.0840226	0.08624168	0.86917645	0.0846278	0.13566673	0.13728061	0.13738148	0.085838206	0.08503127	0.13687715	0.08482953	0.15198949	0.08755296	0.14555174	0.1404075	0.15207233	0.08494754	0.084140435	0.14628732	0.0846278	0.08351826	0.085233	0.08543474	0.08412346	0.08442607	0.08442607	0.9046665	0.08494754	0.8962198	0.89898515	0.89730877	0.13697802	0.13052249	0.13314505
UGY16004	0.9051927	0.90155077	0	0.90413535	0.04871977	0.90906954	0.90789473	0.9042528	0.90096337	0.90707237	0.90531015	0.9088346	0.90601504	0.010182335	0.90531015	0.9036654	0.90155077	0.04921727	0.9051927	0.9262218	0.93103856	0.9306861	0.9013158	0.9044878	0.92821896	0.90354794	0.9257647	0.91329885	0.92833644	0.92774904	0.92004263	0.90953946	0.9084606	0.9271445	0.903313	0.9050752	0.90401787	0.90589756	0.90542763	0.9042528	0.90401787	0.009903325	0.9036654	0.018233484	0.01716789	0.019344885	0.93174344	0.93362314	0.9332707
UGY16006	0.08281218	0.08482953	0.90413535	0	0.8690811	0.09017551	0.085636474	0.08382086	0.08553561	0.08281218	0.083215654	0.08284561	0.08240871	0.90923077	0.083619125	0.08331652	0.085636474	0.87141174	0.08392173	0.13304418	0.13475892	0.1351624	0.085838206	0.083215654	0.13405286	0.084930405	0.14936377	0.08644342	0.14313093	0.13818842	0.15004063	0.08373688	0.082021795	0.14437047	0.08351826	0.082307845	0.084325194	0.08412346	0.08281218	0.08341739	0.08392173	0.9070233	0.08403955	0.89856774	0.9012273	0.8996695	0.13475892	0.12820254	0.1308251
UGY16010	0.8703704	0.8668542	0.04871977	0.8690811	0	0.8730661	0.87412095	0.8687295	0.8663854	0.87165964	0.87013596	0.8731833	0.8709564	0.04796477	0.87013596	0.8684951	0.8668542	0.03626943	0.86990154	0.8927567	0.8967417	0.8963901	0.8663854	0.86954993	0.8938115	0.86802626	0.8935446	0.87763715	0.895218	0.8935771	0.8899787	0.87447256	0.8729191	0.8947245	0.86779183	0.86978436	0.8691983	0.871308	0.8704876	0.8686123	0.8690811	0.04663028	0.86802626	0.050463073	0.048054107	0.050249465	0.8969761	0.8984998	0.8989686
UGY16011	0.0892677	0.09108332	0.90906954	0.09017551	0.8730661	0	0.08815816	0.09017551	0.09178939	0.08886423	0.089166835	0.086881936	0.089570306	0.9150296	0.08856163	0.089570306	0.092495464	0.87541175	0.090478115	0.12729473	0.12921122	0.13021989	0.09289893	0.090478115	0.12900949	0.09037724	0.13845688	0.084728666	0.13617107	0.1323381	0.14039008	0.08595642	0.08696529	0.13700566	0.09017551	0.0889651	0.09017551	0.09037724	0.08906597	0.089570306	0.08936857	0.91102993	0.090698145	0.9026767	0.90653765	0.90450895	0.13062336	0.123058304	0.12537825
UGY16013	0.084325194	0.08654428	0.90789473	0.085636474	0.87412095	0.08815816	0	0.084930405	0.08815816	0.08371999	0.085233	0.083551966	0.08422433	0.91337276	0.08614081	0.08482953	0.08755296	0.87647057	0.085838206	0.1258826	0.12830341	0.12749647	0.08735122	0.085636474	0.12648779	0.08573734	0.13855787	0.08291305	0.13465805	0.13011903	0.14069484	0.082223564	0.08262712	0.13680388	0.086039945	0.08482953	0.085233	0.08624168	0.08422433	0.08573734	0.085233	0.91138345	0.08585553	0.9030289	0.90700966	0.904627	0.12830341	0.12053662	0.12255397
UGY16016	0.082509585	0.084325194	0.9042528	0.08382086	0.8687295	0.09017551	0.084930405	0	0.085233	0.082307845	0.08331652	0.08304743	0.08301392	0.9093491	0.08412346	0.08271132	0.085233	0.87094116	0.08311479	0.13375024	0.13556586	0.13657454	0.085233	0.08392173	0.135465	0.0840226	0.1500707	0.08664515	0.143837	0.1391971	0.15136124	0.08373688	0.08292978	0.14537933	0.08351826	0.082307845	0.08412346	0.08392173	0.08311479	0.08331652	0.08351826	0.907259	0.08363599	0.89868516	0.90146327	0.90014166	0.13536413	0.12890862	0.1314303
UGY16022	0.084728666	0.08654428	0.90096337	0.08553561	0.8663854	0.09178939	0.08815816	0.085233	0	0.0846278	0.08503127	0.08577195	0.084526934	0.90591717	0.08593908	0.084930405	0.08735122	0.86870587	0.08573734	0.1357676	0.13717975	0.13758321	0.08755296	0.08553561	0.13707888	0.08634254	0.15198949	0.08886423	0.14575347	0.14020577	0.15268184	0.08575464	0.08494754	0.14679177	0.08543474	0.0840226	0.08553561	0.08624168	0.084930405	0.085233	0.08533387	0.90395945	0.08575464	0.8955154	0.8986311	0.89683664	0.13697802	0.13042162	0.13314505
UGY16026	0.08210611	0.0840226	0.90707237	0.08281218	0.87165964	0.08886423	0.08371999	0.082307845	0.0846278	0	0.08261045	0.08234107	0.08099657	0.912071	0.08220698	0.08220698	0.08513214	0.874	0.082509585	0.13001816	0.13193464	0.1326407	0.08503127	0.082307845	0.1317329	0.08371999	0.14694001	0.08553561	0.14060923	0.1357676	0.14699309	0.08242534	0.08040759	0.14194915	0.082509585	0.08129917	0.08281218	0.08331652	0.08200525	0.08271132	0.08281218	0.9099694	0.08313156	0.9016201	0.9042955	0.90273845	0.13223724	0.1258826	0.12850514
UGY16027	0.08261045	0.0846278	0.90531015	0.083215654	0.87013596	0.089166835	0.085233	0.08331652	0.08503127	0.08261045	0	0.083551966	0.081904374	0.90994084	0.08341739	0.08311479	0.08553561	0.8725882	0.083619125	0.13213637	0.13364938	0.13455719	0.08553561	0.08422433	0.13324592	0.084325194	0.1480509	0.08614081	0.14222312	0.13707888	0.1489232	0.08373688	0.08262712	0.14305893	0.083215654	0.082307845	0.08392173	0.08392173	0.08301392	0.08311479	0.08351826	0.9080839	0.083434224	0.89962435	0.9026434	0.9007318	0.13354851	0.12729473	0.13011903
UGY16029	0.081634715	0.084762864	0.9088346	0.08284561	0.8731833	0.086881936	0.083551966	0.08304743	0.08577195	0.08234107	0.083551966	0	0.0827447	0.91360945	0.08234107	0.08335015	0.08617558	0.8758823	0.08213925	0.12643795	0.12795156	0.12815338	0.08577195	0.08183653	0.12774974	0.08456105	0.14275612	0.08304743	0.13602422	0.13178608	0.14186992	0.08042382	0.07993541	0.1368591	0.08345106	0.08213925	0.08335015	0.082240164	0.08123108	0.08385469	0.08385469	0.9115013	0.08294652	0.90338105	0.90653765	0.90450895	0.12805247	0.12139253	0.123511605
UGY16033	0.08200525	0.08392173	0.90601504	0.08240871	0.8709564	0.089570306	0.08422433	0.08301392	0.084526934	0.08099657	0.081904374	0.0827447	0	0.9114793	0.08261045	0.08271132	0.08482953	0.8732941	0.08271132	0.12981643	0.13193464	0.13253984	0.084728666	0.082509585	0.1317329	0.08351826	0.14683902	0.08503127	0.14020577	0.13586847	0.14750102	0.08292978	0.0811138	0.14124294	0.08311479	0.08150091	0.08301392	0.08271132	0.08311479	0.08271132	0.08281218	0.909498	0.082828894	0.90021133	0.9032334	0.9015581	0.13203551	0.12568085	0.12800081
UGY16035	0.9107692	0.90674555	0.010182335	0.90923077	0.04796477	0.9150296	0.91337276	0.9093491	0.90591717	0.912071	0.90994084	0.91360945	0.9114793	0	0.91029584	0.90887576	0.90674555	0.04846392	0.9101775	0.9300592	0.9347929	0.93514794	0.90662724	0.90982246	0.93242604	0.9086391	0.9309078	0.9177515	0.9332544	0.93171597	0.9247017	0.9144379	0.91335225	0.93193656	0.9084024	0.90994084	0.9089941	0.9112426	0.91029584	0.9093491	0.9089941	0.008410329	0.9085207	0.017372679	0.016416846	0.018227305	0.9359763	0.93786985	0.93763316
UGY16037	0.08351826	0.08533387	0.90531015	0.083619125	0.87013596	0.08856163	0.08614081	0.08412346	0.08593908	0.08220698	0.08341739	0.08234107	0.08261045	0.91029584	0	0.08371999	0.08634254	0.8724706	0.08311479	0.13153116	0.13395199	0.1348598	0.08654428	0.08281218	0.13375024	0.085636474	0.14825287	0.08624168	0.14282833	0.13778496	0.14861844	0.08383777	0.08161824	0.14184827	0.083619125	0.08261045	0.08392173	0.08392173	0.082307845	0.08341739	0.08382086	0.90784824	0.08313156	0.8993895	0.90240735	0.9003777	0.13435546	0.12749647	0.13021989
UGY16039	0.08331652	0.0840226	0.9036654	0.08331652	0.8684951	0.089570306	0.08482953	0.08271132	0.084930405	0.08220698	0.08311479	0.08335015	0.08271132	0.90887576	0.08371999	0	0.084728666	0.8708235	0.08351826	0.13344765	0.135465	0.13596934	0.084728666	0.083619125	0.13506153	0.08382086	0.1500707	0.086039945	0.14363526	0.13869275	0.15044697	0.083333336	0.082021795	0.14497578	0.08291305	0.08200525	0.08291305	0.0840226	0.082509585	0.083215654	0.083215654	0.9066698	0.08403955	0.8980982	0.9011093	0.8993154	0.1351624	0.12911035	0.13163203
UGY16041	0.08553561	0.08624168	0.90155077	0.085636474	0.8668542	0.092495464	0.08755296	0.085233	0.08735122	0.08513214	0.08553561	0.08617558	0.08482953	0.90674555	0.08634254	0.084728666	0	0.8689412	0.085838206	0.13586847	0.13728061	0.13798669	0.08644342	0.08573734	0.13738148	0.08553561	0.15229246	0.08825903	0.14615695	0.14101271	0.15258025	0.08625908	0.08504843	0.14689265	0.08553561	0.0846278	0.085838206	0.08593908	0.08513214	0.08533387	0.08543474	0.9047843	0.08625908	0.8964546	0.89933914	0.89742684	0.13728061	0.1308251	0.13334678
UGY16042	0.8727059	0.86917645	0.04921727	0.87141174	0.03626943	0.87541175	0.87647057	0.87094116	0.86870587	0.874	0.8725882	0.8758823	0.8732941	0.04846392	0.8724706	0.8708235	0.8689412	0	0.87211764	0.8944706	0.8984706	0.89811766	0.8684706	0.8717647	0.89588237	0.8702353	0.895853	0.87988234	0.8975294	0.896	0.89169633	0.8767059	0.8753824	0.89621085	0.8702353	0.8722353	0.87141174	0.8734118	0.8725882	0.87094116	0.8711765	0.047342192	0.8704706	0.051056758	0.04865891	0.050867602	0.8991765	0.9005882	0.90082353
UGY16045	0.08281218	0.0846278	0.9051927	0.08392173	0.86990154	0.090478115	0.085838206	0.08311479	0.08573734	0.082509585	0.083619125	0.08213925	0.08271132	0.9101775	0.08311479	0.08351826	0.085838206	0.87211764	0	0.13213637	0.13425459	0.13526326	0.08543474	0.082307845	0.13455719	0.08422433	0.1489598	0.08664515	0.14192052	0.13788582	0.1489232	0.08383777	0.08252623	0.14396691	0.083619125	0.08271132	0.08422433	0.083619125	0.082509585	0.08371999	0.08382086	0.9079661	0.083434224	0.89962435	0.9026434	0.9007318	0.13435546	0.1276982	0.13021989
UGY16064	0.13153116	0.13566673	0.9262218	0.13304418	0.8927567	0.12729473	0.1258826	0.13375024	0.1357676	0.13001816	0.13213637	0.12643795	0.12981643	0.9300592	0.13153116	0.13344765	0.13586847	0.8944706	0.13213637	0	0.06233609	0.06677426	0.13627194	0.13062336	0.066975996	0.13334678	0.08149869	0.12386524	0.07444019	0.06798467	0.0844169	0.12732042	0.1267151	0.08071025	0.13435546	0.13132943	0.13274157	0.13001816	0.13092597	0.13415372	0.13203551	0.92847043	0.13276836	0.9243954	0.926363	0.9236308	0.0635465	0.063445635	0.06586645
UGY16065	0.13344765	0.13728061	0.93103856	0.13475892	0.8967417	0.12921122	0.12830341	0.13556586	0.13717975	0.13193464	0.13364938	0.12795156	0.13193464	0.9347929	0.13395199	0.135465	0.13728061	0.8984706	0.13425459	0.06233609	0	0.066370785	0.13808756	0.13395199	0.059814405	0.1348598	0.05746314	0.124873914	0.05043373	0.04206173	0.0817757	0.12853107	0.12933818	0.079499595	0.13566673	0.13314505	0.13465805	0.13203551	0.13274157	0.13566673	0.13314505	0.9341268	0.13539144	0.9283869	0.93025726	0.9269358	0.03822877	0.059511803	0.061730884
UGY16066	0.13354851	0.13738148	0.9306861	0.1351624	0.8963901	0.13021989	0.12749647	0.13657454	0.13758321	0.1326407	0.13455719	0.12815338	0.13253984	0.93514794	0.1348598	0.13596934	0.13798669	0.89811766	0.13526326	0.06677426	0.066370785	0	0.13818842	0.13395199	0.06959855	0.1357676	0.07675217	0.12406698	0.07151503	0.06576558	0.08157253	0.13054883	0.12953995	0.07717918	0.13647367	0.13364938	0.13506153	0.13183378	0.13344765	0.1357676	0.13425459	0.9338911	0.13559322	0.92850435	0.9299032	0.9269358	0.06516038	0.06425257	0.066572525
UGY16068	0.085233	0.085838206	0.9013158	0.085838206	0.8663854	0.09289893	0.08735122	0.085233	0.08755296	0.08503127	0.08553561	0.08577195	0.084728666	0.90662724	0.08654428	0.084728666	0.08644342	0.8684706	0.08543474	0.13627194	0.13808756	0.13818842	0	0.084728666	0.13778496	0.08442607	0.15209049	0.08725035	0.1456526	0.1407101	0.15258025	0.086057305	0.084745765	0.14669088	0.08553561	0.084728666	0.08553561	0.08573734	0.08482953	0.08543474	0.085233	0.90454865	0.086057305	0.89598495	0.8987491	0.89707273	0.13758321	0.13163203	0.13405286
UGY16069	0.082509585	0.08503127	0.9044878	0.083215654	0.86954993	0.090478115	0.085636474	0.08392173	0.08553561	0.082307845	0.08422433	0.08183653	0.082509585	0.90982246	0.08281218	0.083619125	0.08573734	0.8717647	0.082307845	0.13062336	0.13395199	0.13395199	0.084728666	0	0.13364938	0.08351826	0.14784892	0.08553561	0.14111358	0.13697802	0.14709468	0.08393866	0.080811135	0.14144471	0.08382086	0.08271132	0.083619125	0.08371999	0.08150091	0.084526934	0.0840226	0.9077304	0.08383777	0.8991547	0.90228933	0.9006138	0.13385113	0.1267904	0.12900949
UGY16070	0.13344765	0.13687715	0.92821896	0.13405286	0.8938115	0.12900949	0.12648779	0.135465	0.13707888	0.1317329	0.13324592	0.12774974	0.1317329	0.93242604	0.13375024	0.13506153	0.13738148	0.89588237	0.13455719	0.066975996	0.059814405	0.06959855	0.13778496	0.13364938	0	0.13556586	0.07735811	0.12497478	0.0678838	0.06394997	0.085331164	0.13004439	0.1291364	0.08313156	0.1357676	0.13324592	0.13526326	0.1317329	0.13243897	0.13536413	0.13334678	0.9309451	0.13468523	0.9256868	0.92730707	0.9248111	0.060318742	0.06556385	0.06576558
UGY16071	0.0840226	0.08482953	0.90354794	0.084930405	0.86802626	0.09037724	0.08573734	0.0840226	0.08634254	0.08371999	0.084325194	0.08456105	0.08351826	0.9086391	0.085636474	0.08382086	0.08553561	0.8702353	0.08422433	0.13334678	0.1348598	0.1357676	0.08442607	0.08351826	0.13556586	0	0.14875783	0.085636474	0.14272745	0.13768408	0.1496343	0.08504843	0.08323245	0.14376514	0.084526934	0.08351826	0.08442607	0.084728666	0.0840226	0.084325194	0.08422433	0.9066698	0.08514931	0.8978633	0.90099126	0.8990793	0.13455719	0.12850514	0.1308251
UGY16073	0.14825287	0.15198949	0.9257647	0.14936377	0.8935446	0.13845688	0.13855787	0.1500707	0.15198949	0.14694001	0.1480509	0.14275612	0.14683902	0.9309078	0.14825287	0.1500707	0.15229246	0.895853	0.1489598	0.08149869	0.05746314	0.07675217	0.15209049	0.14784892	0.07735811	0.14875783	0	0.13684104	0.052413654	0.048071098	0.08268918	0.14262626	0.14393939	0.084545456	0.15037367	0.1479499	0.14865683	0.147142	0.14764693	0.1500707	0.1479499	0.9300212	0.14979798	0.92393607	0.92495865	0.9219858	0.048677035	0.07957988	0.078569986
UGY16074	0.086039945	0.08755296	0.91329885	0.08644342	0.87763715	0.084728666	0.08291305	0.08664515	0.08886423	0.08553561	0.08614081	0.08304743	0.08503127	0.9177515	0.08624168	0.086039945	0.08825903	0.87988234	0.08664515	0.12386524	0.124873914	0.12406698	0.08725035	0.08553561	0.12497478	0.085636474	0.13684104	0	0.1317329	0.12749647	0.13906948	0.0844431	0.08192091	0.13418078	0.08684688	0.08533387	0.08634254	0.08644342	0.084930405	0.086746015	0.08634254	0.91621494	0.08767151	0.9071378	0.9101959	0.9084042	0.12527739	0.11983054	0.12164616
UGY16076	0.14232399	0.14555174	0.92833644	0.14313093	0.895218	0.13617107	0.13465805	0.143837	0.14575347	0.14060923	0.14222312	0.13602422	0.14020577	0.9332544	0.14282833	0.14363526	0.14615695	0.8975294	0.14192052	0.07444019	0.05043373	0.07151503	0.1456526	0.14111358	0.0678838	0.14272745	0.052413654	0.1317329	0	0.04085132	0.08258838	0.135795	0.1366021	0.08403955	0.14403874	0.14121445	0.14272745	0.14000404	0.14131531	0.14393787	0.14161791	0.9309451	0.14346246	0.9258042	0.92707103	0.924339	0.037926164	0.07070809	0.07020375
UGY16091	0.13687715	0.1404075	0.92774904	0.13818842	0.8935771	0.1323381	0.13011903	0.1391971	0.14020577	0.1357676	0.13707888	0.13178608	0.13586847	0.93171597	0.13778496	0.13869275	0.14101271	0.896	0.13788582	0.06798467	0.04206173	0.06576558	0.1407101	0.13697802	0.06394997	0.13768408	0.048071098	0.12749647	0.04085132	0	0.08218204	0.13236481	0.13216303	0.07606941	0.13879363	0.1363728	0.13768408	0.135465	0.13617107	0.1388945	0.13627194	0.9305916	0.13851897	0.9252172	0.92707103	0.92386687	0.030461973	0.06485777	0.06576558
UGY19006	0.14780577	0.15207233	0.92004263	0.15004063	0.8899787	0.14039008	0.14069484	0.15136124	0.15268184	0.14699309	0.1489232	0.14186992	0.14750102	0.9247017	0.14861844	0.15044697	0.15258025	0.89169633	0.1489232	0.0844169	0.0817757	0.08157253	0.15258025	0.14709468	0.085331164	0.1496343	0.08268918	0.13906948	0.08258838	0.08218204	0	0.14509246	0.14346677	0.08290998	0.15125965	0.14841528	0.14912637	0.14699309	0.14739943	0.1508533	0.14943112	0.92312264	0.15078236	0.91915244	0.92075205	0.9181147	0.08329947	0.0817757	0.07923608
UGY19007	0.08292978	0.08494754	0.90953946	0.08373688	0.87447256	0.08595642	0.082223564	0.08373688	0.08575464	0.08242534	0.08373688	0.08042382	0.08292978	0.9144379	0.08383777	0.083333336	0.08625908	0.8767059	0.08383777	0.12732042	0.12853107	0.13054883	0.086057305	0.08393866	0.13004439	0.08504843	0.14262626	0.0844431	0.135795	0.13236481	0.14509246	0	0.08113017	0.13753784	0.08373688	0.08232445	0.08424132	0.084140435	0.083333336	0.08373688	0.083333336	0.91267973	0.08446014	0.9042029	0.9073637	0.90568936	0.12903552	0.122679584	0.12540355
UGY19008	0.082223564	0.084140435	0.9084606	0.082021795	0.8729191	0.08696529	0.08262712	0.08292978	0.08494754	0.08040759	0.08262712	0.07993541	0.0811138	0.91335225	0.08161824	0.082021795	0.08504843	0.8753824	0.08252623	0.1267151	0.12933818	0.12953995	0.084745765	0.080811135	0.1291364	0.08323245	0.14393939	0.08192091	0.1366021	0.13216303	0.14346677	0.08113017	0	0.13713421	0.082728006	0.08060936	0.08151735	0.08292978	0.08121469	0.08252623	0.08252623	0.9112447	0.08294652	0.9025364	0.90533525	0.9038961	0.1291364	0.12247781	0.125
UGY19009	0.14194915	0.14628732	0.9271445	0.14437047	0.8947245	0.13700566	0.13680388	0.14537933	0.14679177	0.14194915	0.14305893	0.1368591	0.14124294	0.93193656	0.14184827	0.14497578	0.14689265	0.89621085	0.14396691	0.08071025	0.079499595	0.07717918	0.14669088	0.14144471	0.08313156	0.14376514	0.084545456	0.13418078	0.08403955	0.07606941	0.08290998	0.13753784	0.13713421	0	0.145682	0.14265537	0.14366424	0.14124294	0.14134383	0.1448749	0.14305893	0.9312824	0.14389506	0.9249648	0.92646366	0.92384887	0.07748184	0.0687046	0.06608152
UGY19013	0.08291305	0.0846278	0.903313	0.08351826	0.86779183	0.09017551	0.086039945	0.08351826	0.08543474	0.082509585	0.083215654	0.08345106	0.08311479	0.9084024	0.083619125	0.08291305	0.08553561	0.8702353	0.083619125	0.13435546	0.13566673	0.13647367	0.08553561	0.08382086	0.1357676	0.084526934	0.15037367	0.08684688	0.14403874	0.13879363	0.15125965	0.08373688	0.082728006	0.145682	0	0.08261045	0.08351826	0.08442607	0.08261045	0.083619125	0.08331652	0.9058449	0.08353511	0.89739376	0.90051925	0.8987252	0.135465	0.12961468	0.13223724
UGY19014	0.08210611	0.08351826	0.9050752	0.082307845	0.86978436	0.0889651	0.08482953	0.082307845	0.0840226	0.08129917	0.082307845	0.08213925	0.08150091	0.90994084	0.08261045	0.08200525	0.0846278	0.8722353	0.08271132	0.13132943	0.13314505	0.13364938	0.084728666	0.08271132	0.13324592	0.08351826	0.1479499	0.08533387	0.14121445	0.1363728	0.14841528	0.08232445	0.08060936	0.14265537	0.08261045	0	0.08240871	0.08331652	0.08140004	0.08220698	0.08261045	0.9079661	0.08292978	0.89927214	0.90228933	0.90049577	0.13294332	0.12668952	0.12951382
UGY19015	0.08311479	0.085233	0.90401787	0.084325194	0.8691983	0.09017551	0.085233	0.08412346	0.08553561	0.08281218	0.08392173	0.08335015	0.08301392	0.9089941	0.08392173	0.08291305	0.085838206	0.87141174	0.08422433	0.13274157	0.13465805	0.13506153	0.08553561	0.083619125	0.13526326	0.08442607	0.14865683	0.08634254	0.14272745	0.13768408	0.14912637	0.08424132	0.08151735	0.14366424	0.08351826	0.08240871	0	0.08422433	0.08281218	0.083619125	0.08382086	0.907259	0.08514931	0.89868516	0.9018173	0.89990556	0.13425459	0.12779908	0.13032076
UGY19016	0.082307845	0.08543474	0.90589756	0.08412346	0.871308	0.09037724	0.08624168	0.08392173	0.08624168	0.08331652	0.08392173	0.082240164	0.08271132	0.9112426	0.08392173	0.0840226	0.08593908	0.8734118	0.083619125	0.13001816	0.13203551	0.13183378	0.08573734	0.08371999	0.1317329	0.084728666	0.147142	0.08644342	0.14000404	0.135465	0.14699309	0.084140435	0.08292978	0.14124294	0.08442607	0.08331652	0.08422433	0	0.08271132	0.084325194	0.08422433	0.90914446	0.08383777	0.90056354	0.90358746	0.90191215	0.13183378	0.12507565	0.12789994
UGY19017	0.08210611	0.08412346	0.90542763	0.08281218	0.8704876	0.08906597	0.08422433	0.08311479	0.084930405	0.08200525	0.08301392	0.08123108	0.08311479	0.91029584	0.082307845	0.082509585	0.08513214	0.8725882	0.082509585	0.13092597	0.13274157	0.13344765	0.08482953	0.08150091	0.13243897	0.0840226	0.14764693	0.084930405	0.14131531	0.13617107	0.14739943	0.083333336	0.08121469	0.14134383	0.08261045	0.08140004	0.08281218	0.08271132	0	0.08291305	0.083215654	0.90820175	0.08292978	0.89962435	0.9027614	0.9009679	0.13274157	0.12648779	0.12900949
UGY19018	0.08301392	0.08442607	0.9042528	0.08341739	0.8686123	0.089570306	0.08573734	0.08331652	0.085233	0.08271132	0.08311479	0.08385469	0.08271132	0.9093491	0.08341739	0.083215654	0.08533387	0.87094116	0.08371999	0.13415372	0.13566673	0.1357676	0.08543474	0.084526934	0.13536413	0.084325194	0.1500707	0.086746015	0.14393787	0.1388945	0.1508533	0.08373688	0.08252623	0.1448749	0.083619125	0.08220698	0.083619125	0.084325194	0.08291305	0	0.08351826	0.907259	0.08383777	0.89856774	0.9013453	0.89978755	0.135465	0.12890862	0.1317329
UGY19019	0.08341739	0.08442607	0.90401787	0.08392173	0.8690811	0.08936857	0.085233	0.08351826	0.08533387	0.08281218	0.08351826	0.08385469	0.08281218	0.9089941	0.08382086	0.083215654	0.08543474	0.8711765	0.08382086	0.13203551	0.13314505	0.13425459	0.085233	0.0840226	0.13334678	0.08422433	0.1479499	0.08634254	0.14161791	0.13627194	0.14943112	0.083333336	0.08252623	0.14305893	0.08331652	0.08261045	0.08382086	0.08422433	0.083215654	0.08351826	0	0.9069055	0.08424132	0.89868516	0.90146327	0.89978755	0.13294332	0.12759733	0.13011903
UGY19020	0.9083196	0.9046665	0.009903325	0.9070233	0.04663028	0.91102993	0.91138345	0.907259	0.90395945	0.9099694	0.9080839	0.9115013	0.909498	0.008410329	0.90784824	0.9066698	0.9047843	0.047342192	0.9079661	0.92847043	0.9341268	0.9338911	0.90454865	0.9077304	0.9309451	0.9066698	0.9300212	0.91621494	0.9309451	0.9305916	0.92312264	0.91267973	0.9112447	0.9312824	0.9058449	0.9079661	0.907259	0.90914446	0.90820175	0.907259	0.9069055	0	0.9066698	0.016702203	0.01528436	0.01768756	0.934716	0.936955	0.93683714
UGY20013	0.082728006	0.08494754	0.9036654	0.08403955	0.86802626	0.090698145	0.08585553	0.08363599	0.08575464	0.08313156	0.083434224	0.08294652	0.082828894	0.9085207	0.08313156	0.08403955	0.08625908	0.8704706	0.083434224	0.13276836	0.13539144	0.13559322	0.086057305	0.08383777	0.13468523	0.08514931	0.14979798	0.08767151	0.14346246	0.13851897	0.15078236	0.08446014	0.08294652	0.14389506	0.08353511	0.08292978	0.08514931	0.08383777	0.08292978	0.08383777	0.08424132	0.9066698	0	0.8980982	0.90087324	0.8990793	0.13478611	0.12843019	0.1316586
UGY20030	0.8993895	0.8962198	0.018233484	0.89856774	0.050463073	0.9026767	0.9030289	0.89868516	0.8955154	0.9016201	0.89962435	0.90338105	0.90021133	0.017372679	0.8993895	0.8980982	0.8964546	0.051056758	0.89962435	0.9243954	0.9283869	0.92850435	0.89598495	0.8991547	0.9256868	0.8978633	0.92393607	0.9071378	0.9258042	0.9252172	0.91915244	0.9042029	0.9025364	0.9249648	0.89739376	0.89927214	0.89868516	0.90056354	0.89962435	0.89856774	0.89868516	0.016702203	0.8980982	0	0.012529551	0.015632402	0.92920876	0.93073493	0.9306175
UGY20031	0.9027614	0.89898515	0.01716789	0.9012273	0.048054107	0.90653765	0.90700966	0.90146327	0.8986311	0.9042955	0.9026434	0.90653765	0.9032334	0.016416846	0.90240735	0.9011093	0.89933914	0.04865891	0.9026434	0.926363	0.93025726	0.9299032	0.8987491	0.90228933	0.92730707	0.90099126	0.92495865	0.9101959	0.92707103	0.92707103	0.92075205	0.9073637	0.90533525	0.92646366	0.90051925	0.90228933	0.9018173	0.90358746	0.9027614	0.9013453	0.90146327	0.01528436	0.90087324	0.012529551	0	0.01374082	0.9303753	0.9319094	0.93167335
UGY20032	0.9010859	0.89730877	0.019344885	0.8996695	0.050249465	0.90450895	0.904627	0.90014166	0.89683664	0.90273845	0.9007318	0.90450895	0.9015581	0.018227305	0.9003777	0.8993154	0.89742684	0.050867602	0.9007318	0.9236308	0.9269358	0.9269358	0.89707273	0.9006138	0.9248111	0.8990793	0.9219858	0.9084042	0.924339	0.92386687	0.9181147	0.90568936	0.9038961	0.92384887	0.8987252	0.90049577	0.89990556	0.90191215	0.9009679	0.89978755	0.89978755	0.01768756	0.8990793	0.015632402	0.01374082	0	0.92776203	0.92906046	0.9285883
UGY20033	0.13364938	0.13697802	0.93174344	0.13475892	0.8969761	0.13062336	0.12830341	0.13536413	0.13697802	0.13223724	0.13354851	0.12805247	0.13203551	0.9359763	0.13435546	0.1351624	0.13728061	0.8991765	0.13435546	0.0635465	0.03822877	0.06516038	0.13758321	0.13385113	0.060318742	0.13455719	0.048677035	0.12527739	0.037926164	0.030461973	0.08329947	0.12903552	0.1291364	0.07748184	0.135465	0.13294332	0.13425459	0.13183378	0.13274157	0.135465	0.13294332	0.934716	0.13478611	0.92920876	0.9303753	0.92776203	0	0.060923945	0.062436957
UGY20034	0.12648779	0.13052249	0.93362314	0.12820254	0.8984998	0.123058304	0.12053662	0.12890862	0.13042162	0.1258826	0.12729473	0.12139253	0.12568085	0.93786985	0.12749647	0.12911035	0.1308251	0.9005882	0.1276982	0.063445635	0.059511803	0.06425257	0.13163203	0.1267904	0.06556385	0.12850514	0.07957988	0.11983054	0.07070809	0.06485777	0.0817757	0.122679584	0.12247781	0.0687046	0.12961468	0.12668952	0.12779908	0.12507565	0.12648779	0.12890862	0.12759733	0.936955	0.12843019	0.93073493	0.9319094	0.92906046	0.060923945	0	0.032479323
UGY20035	0.12911035	0.13314505	0.9332707	0.1308251	0.8989686	0.12537825	0.12255397	0.1314303	0.13314505	0.12850514	0.13011903	0.123511605	0.12800081	0.93763316	0.13021989	0.13163203	0.13334678	0.90082353	0.13021989	0.06586645	0.061730884	0.066572525	0.13405286	0.12900949	0.06576558	0.1308251	0.078569986	0.12164616	0.07020375	0.06576558	0.07923608	0.12540355	0.125	0.06608152	0.13223724	0.12951382	0.13032076	0.12789994	0.12900949	0.1317329	0.13011903	0.93683714	0.1316586	0.9306175	0.93167335	0.9285883	0.062436957	0.032479323	0
UGY20036	0.12961468	0.13375024	0.9332707	0.1314303	0.8990858	0.1261852	0.122856565	0.13243897	0.13385113	0.12911035	0.1308251	0.12431887	0.12911035	0.93763316	0.1308251	0.1323381	0.13415372	0.90082353	0.13122857	0.06707686	0.06717773	0.06929594	0.13465805	0.1299173	0.07030462	0.13132943	0.08341749	0.122150496	0.07756708	0.07040549	0.08136936	0.1258071	0.12550443	0.06053269	0.13274157	0.13001816	0.1311277	0.12850514	0.12961468	0.13213637	0.13062336	0.9367193	0.13186038	0.9296783	0.9320274	0.9289424	0.06748033	0.051341537	0.05396409
UGY20037	0.08291305	0.08503127	0.9039004	0.08422433	0.8689639	0.08997378	0.08614081	0.0840226	0.08513214	0.08341739	0.08371999	0.08304743	0.08301392	0.9086391	0.08371999	0.083619125	0.08614081	0.87129414	0.083215654	0.13253984	0.13435546	0.13465805	0.08593908	0.08341739	0.13475892	0.08503127	0.14875783	0.086746015	0.14313093	0.13758321	0.15014222	0.08373688	0.08242534	0.14396691	0.08382086	0.082509585	0.08351826	0.0840226	0.08301392	0.08331652	0.08392173	0.9063163	0.084140435	0.89821553	0.9012273	0.89943343	0.13435546	0.12810168	0.13102683
UGY20038	0.1323381	0.13627194	0.9331532	0.13415372	0.8988514	0.12830341	0.12699214	0.13526326	0.13647367	0.1317329	0.13354851	0.12734611	0.13163203	0.9375148	0.13344765	0.1348598	0.13697802	0.9005882	0.13375024	0.06737946	0.0638491	0.067682065	0.13738148	0.13253984	0.070102885	0.13415372	0.08372046	0.124873914	0.07554973	0.069396816	0.08482324	0.12853107	0.12903552	0.06466909	0.13586847	0.1326407	0.13364938	0.1308251	0.1323381	0.1348598	0.13314505	0.93624794	0.13448346	0.9293261	0.93179137	0.92870635	0.06586645	0.05608231	0.058099657
UGY20039	0.13203551	0.13647367	0.9300987	0.13375024	0.89545244	0.128606	0.12658866	0.13475892	0.13687715	0.13102683	0.13314505	0.1270434	0.13102683	0.9338462	0.13243897	0.13475892	0.13677628	0.8977647	0.13304418	0.06263869	0.0554771	0.06748033	0.13687715	0.1326407	0.062134355	0.13415372	0.07584327	0.12426871	0.068791606	0.05991527	0.082994714	0.12822841	0.12863196	0.077380955	0.13475892	0.13213637	0.13385113	0.1308251	0.13153116	0.13435546	0.13253984	0.9328306	0.13418078	0.92779994	0.92966723	0.9266997	0.05789792	0.06364737	0.06485777
UGY20040	0.13011903	0.13425459	0.9324483	0.13223724	0.89873415	0.12598346	0.12366351	0.1326407	0.13435546	0.12951382	0.1314303	0.12532794	0.12951382	0.9369231	0.1317329	0.13294332	0.13455719	0.90035295	0.1317329	0.06778293	0.06505951	0.067682065	0.135465	0.13062336	0.06798467	0.13253984	0.079983845	0.12356264	0.0728263	0.06980028	0.081064604	0.1266142	0.12681597	0.070016146	0.13354851	0.13072422	0.13163203	0.12880775	0.13001816	0.13284245	0.13163203	0.9357766	0.13256659	0.92956096	0.9308473	0.927644	0.06616905	0.035404477	0.035707083
UGY20041	0.13122857	0.13506153	0.93233085	0.13284245	0.899203	0.12648779	0.12668952	0.13395199	0.13506153	0.13042162	0.13193464	0.12573159	0.13042162	0.9366864	0.13163203	0.13364938	0.13536413	0.9004706	0.1323381	0.06425257	0.062840424	0.06596732	0.13617107	0.13153116	0.07060722	0.13314505	0.08503333	0.124873914	0.076961875	0.06929594	0.0830963	0.12641244	0.12711865	0.058817595	0.13385113	0.13122857	0.1326407	0.12941295	0.13021989	0.13354851	0.1317329	0.9354231	0.13317192	0.9296783	0.9314373	0.92823416	0.06556385	0.054266695	0.0554771
UGY20042	0.13728061	0.14111358	0.9285714	0.13849102	0.89650726	0.13021989	0.13153116	0.13909623	0.14141618	0.13566673	0.13768408	0.1320888	0.13506153	0.9337278	0.13717975	0.13909623	0.14101271	0.89858824	0.13778496	0.06505951	0.061327416	0.06919508	0.14141618	0.13707888	0.07242284	0.13839015	0.07341951	0.12931208	0.06828727	0.06495865	0.07893133	0.13276836	0.13276836	0.080912024	0.13970143	0.13717975	0.13788582	0.1357676	0.13728061	0.13970143	0.13738148	0.9316521	0.13912429	0.9273304	0.9284871	0.9266997	0.061529152	0.06687512	0.06626992
UGY20043	0.128606	0.13274157	0.9333882	0.13052249	0.8989686	0.12638693	0.12406698	0.13183378	0.13304418	0.12800081	0.12971555	0.124217965	0.12820254	0.93786985	0.13032076	0.1314303	0.13304418	0.9004706	0.13062336	0.0629413	0.064555176	0.060419608	0.13354851	0.12931208	0.07040549	0.13102683	0.081902646	0.122150496	0.07373411	0.06667339	0.08136936	0.12560533	0.12530266	0.068805486	0.13223724	0.12921122	0.13001816	0.12749647	0.12880775	0.13122857	0.12971555	0.936955	0.13105327	0.9305001	0.93179137	0.9289424	0.0638491	0.04811378	0.0508372
UGY20044	0.13445632	0.13859189	0.93162596	0.13657454	0.8981481	0.12890862	0.12900949	0.13707888	0.13879363	0.13405286	0.135465	0.1282543	0.13364938	0.93633133	0.1357676	0.13717975	0.13909623	0.9004706	0.13586847	0.06858987	0.06748033	0.07000202	0.13970143	0.13496067	0.07171676	0.13657454	0.078267016	0.12638693	0.075247124	0.06858987	0.08075985	0.13024616	0.13115415	0.07132769	0.13778496	0.13496067	0.13617107	0.13344765	0.13475892	0.13707888	0.13526326	0.9348338	0.13609765	0.92826957	0.9294312	0.9271719	0.066975996	0.039237443	0.040649585
UGY20045	0.1267904	0.13122857	0.927984	0.12870687	0.8935771	0.123058304	0.12154529	0.12981643	0.13163203	0.12537825	0.12800081	0.12230071	0.1258826	0.93195266	0.1276982	0.12941295	0.13153116	0.8954118	0.12820254	0.061024815	0.05678838	0.06536211	0.13183378	0.1273956	0.058603995	0.12890862	0.076348215	0.11962881	0.07292718	0.062840424	0.07375051	0.12409201	0.12348668	0.078188054	0.13032076	0.12729473	0.12850514	0.12598346	0.12668952	0.12911035	0.12800081	0.93047374	0.1291364	0.9256868	0.92707103	0.924457	0.060520478	0.05991527	0.06193262
UGY20046	0.9069193	0.9032714	0.010254597	0.9055072	0.047060218	0.91009647	0.9097435	0.90562487	0.90268296	0.9085667	0.9066839	0.9097435	0.9078607	0.008877841	0.90656626	0.90515417	0.90315366	0.047189947	0.9064486	0.926924	0.93269	0.93233705	0.903036	0.9059779	0.9301012	0.90515417	0.9276455	0.9146858	0.92939514	0.9291598	0.9213337	0.9109202	0.90995765	0.92926085	0.9044481	0.90656626	0.90562487	0.90739	0.9068016	0.9058602	0.90562487	0.008488564	0.90515417	0.016935103	0.015873017	0.017916469	0.93327844	0.9361026	0.93563193
UGY20047	0.08503127	0.085636474	0.9020207	0.085233	0.8670886	0.091587655	0.086746015	0.08503127	0.087149486	0.08412346	0.08533387	0.08546922	0.084325194	0.9071006	0.086039945	0.084325194	0.086746015	0.8695294	0.08553561	0.13526326	0.13677628	0.13687715	0.08654428	0.08543474	0.1366754	0.08543474	0.15148455	0.08795643	0.14524914	0.1404075	0.1522755	0.08514931	0.08403955	0.14638822	0.08533387	0.08422433	0.08513214	0.08614081	0.084728666	0.08503127	0.08503127	0.9049022	0.08585553	0.896572	0.89945716	0.89778095	0.13657454	0.13021989	0.13294332
UGY20048	0.1314303	0.13496067	0.934563	0.13294332	0.9002578	0.12719387	0.12658866	0.13405286	0.13526326	0.13021989	0.1323381	0.12643795	0.13042162	0.93881655	0.1326407	0.13375024	0.13556586	0.90223527	0.13274157	0.06889248	0.067278594	0.0675812	0.13617107	0.1314303	0.072120234	0.13304418	0.08361947	0.12497478	0.076356664	0.07070809	0.081470944	0.12732042	0.12721953	0.058918484	0.13455719	0.13122857	0.13253984	0.12981643	0.1311277	0.13344765	0.13213637	0.93789774	0.13317192	0.9308523	0.93308944	0.9300047	0.06677426	0.054771032	0.05396409
UGY20050	0.13294332	0.13647367	0.9272791	0.13445632	0.8932255	0.12578173	0.12668952	0.1351624	0.13657454	0.13153116	0.13375024	0.12815338	0.13153116	0.93183434	0.13253984	0.13496067	0.13687715	0.89482355	0.13435546	0.06717773	0.07070809	0.068791606	0.13768408	0.13294332	0.077869676	0.13435546	0.08382145	0.12406698	0.07948356	0.07272544	0.08563592	0.12883374	0.1291364	0.06698951	0.1357676	0.13274157	0.13354851	0.13042162	0.1326407	0.13526326	0.13354851	0.9303559	0.13488701	0.9243954	0.92565495	0.92351276	0.071010694	0.06576558	0.065261245
UGY20051	0.16931865	0.17197062	0.9054054	0.17074664	0.8874358	0.15932272	0.1623827	0.17115463	0.17197062	0.16850266	0.16829865	0.16598612	0.16544268	0.9106473	0.16748266	0.17054264	0.17278662	0.8905519	0.17013463	0.11995104	0.125867	0.11995104	0.17237861	0.16789065	0.12178703	0.16952264	0.10306122	0.16136271	0.12056304	0.12403101	0.10385088	0.16897959	0.16428572	0.11627907	0.17095064	0.16931865	0.16993064	0.16666667	0.16911465	0.17135863	0.16891065	0.90686274	0.17061225	0.9007863	0.90112203	0.90065604	0.12770298	0.12382701	0.11974704
UGY20052	0.128606	0.13223724	0.92962873	0.12981643	0.89545244	0.124167845	0.12235223	0.13132943	0.13274157	0.12749647	0.12911035	0.123410694	0.12759733	0.9337278	0.12961468	0.13122857	0.13314505	0.8969412	0.12971555	0.064555176	0.06707686	0.066572525	0.13354851	0.12900949	0.07232197	0.1308251	0.087457076	0.12053662	0.07867662	0.07070809	0.08949614	0.125	0.1241929	0.06860371	0.1317329	0.12870687	0.12981643	0.12699214	0.12820254	0.13072422	0.12911035	0.9327127	0.13024616	0.9269782	0.9284871	0.92575544	0.0678838	0.059410933	0.061327416
UGY20053	0.12759733	0.13122857	0.9326833	0.12931208	0.8976793	0.12386524	0.122150496	0.13062336	0.1317329	0.12689127	0.128606	0.12230071	0.12719387	0.9366864	0.12890862	0.13001816	0.13203551	0.8998824	0.12880775	0.06949768	0.06596732	0.068791606	0.13253984	0.12840427	0.073229775	0.12931208	0.084124416	0.11983054	0.078777485	0.0719185	0.084010564	0.12368846	0.123890236	0.06406376	0.13092597	0.12800081	0.12900949	0.1261852	0.12749647	0.13032076	0.12840427	0.9355409	0.12984261	0.92850435	0.9308473	0.927526	0.06828727	0.05557797	0.05678838
UGY20054	0.082240164	0.084359236	0.90646297	0.08324924	0.87162954	0.088092834	0.084359236	0.08284561	0.08446014	0.081533805	0.08284561	0.082054906	0.081533805	0.9114583	0.08264379	0.08304743	0.08567104	0.8739703	0.08264379	0.129667	0.13198788	0.13309789	0.08526741	0.0827447	0.1321897	0.084157415	0.14639321	0.08506559	0.1407669	0.13572149	0.14745934	0.082660474	0.08123108	0.14140089	0.08244198	0.08183653	0.08365288	0.08405651	0.082240164	0.08294652	0.08284561	0.90959454	0.08324924	0.90147954	0.9042729	0.9023613	0.13229062	0.12563068	0.1284561
UGY20055	0.08262712	0.08383777	0.9075423	0.08292978	0.87201124	0.0877724	0.08373688	0.082728006	0.08484665	0.08121469	0.08232445	0.08213925	0.08101291	0.91242605	0.08353511	0.082728006	0.08494754	0.87435293	0.08303067	0.12832929	0.13014528	0.13115415	0.084745765	0.082828894	0.12974173	0.083434224	0.14545454	0.08464488	0.13811542	0.13357547	0.14600691	0.082021795	0.08113017	0.13965692	0.08313156	0.081416465	0.08313156	0.08353511	0.08171913	0.08252623	0.08262712	0.91044074	0.08254289	0.9018549	0.9047675	0.90309256	0.13024616	0.12358757	0.12600888
UGY20056	0.1276982	0.13183378	0.93409306	0.1299173	0.89873415	0.12447044	0.123058304	0.13072422	0.13203551	0.12719387	0.12890862	0.12260343	0.127093	0.93857986	0.12900949	0.13052249	0.13253984	0.9009412	0.12971555	0.06263869	0.061327416	0.061730884	0.13274157	0.12880775	0.06707686	0.13021989	0.0803878	0.12053662	0.0728263	0.06606819	0.0817757	0.12348668	0.12409201	0.069410816	0.13102683	0.12840427	0.12900949	0.1261852	0.12800081	0.13032076	0.12870687	0.93754417	0.1299435	0.9309697	0.93214536	0.9296506	0.06273956	0.048214644	0.050938066
UGY20057	0.22905263	0.2328421	0.8867389	0.23073684	0.86794406	0.21410526	0.21852632	0.23305263	0.23431578	0.22863159	0.22947368	0.22114575	0.22863159	0.8935837	0.228	0.2328421	0.23494737	0.8715477	0.22947368	0.14084211	0.12778947	0.12505263	0.23515789	0.23010527	0.12926316	0.232	0.11125158	0.21452631	0.124631576	0.12694737	0.113434725	0.22283067	0.22177759	0.1271579	0.23242106	0.22884211	0.23010527	0.22926316	0.22926316	0.2311579	0.2296842	0.8911353	0.228	0.8815654	0.8840542	0.8827676	0.13494737	0.14042105	0.13536842
UGY20058	0.1308251	0.13445632	0.92986375	0.13243897	0.89580405	0.12658866	0.12578173	0.13354851	0.13536413	0.12951382	0.1314303	0.12512614	0.12971555	0.9342012	0.13102683	0.13314505	0.13496067	0.8972941	0.13163203	0.061730884	0.057494454	0.067278594	0.13526326	0.1311277	0.060318742	0.13253984	0.07887296	0.12366351	0.072523706	0.06475691	0.07496952	0.12762308	0.12691687	0.07475787	0.13354851	0.13102683	0.13203551	0.13021989	0.13021989	0.13274157	0.13102683	0.9331841	0.13307102	0.9276826	0.9293132	0.9263456	0.060520478	0.059511803	0.060419608
UGY20059	0.13324592	0.13687715	0.9284539	0.135465	0.8955696	0.12759733	0.12911035	0.13627194	0.13728061	0.13274157	0.13405286	0.12815338	0.13304418	0.9326627	0.13445632	0.13596934	0.13717975	0.89788234	0.13475892	0.06990115	0.06909421	0.068791606	0.13788582	0.13253984	0.07706274	0.13475892	0.083316505	0.12608433	0.07797055	0.07171676	0.081877284	0.12974173	0.12953995	0.06315577	0.13627194	0.13344765	0.13445632	0.13183378	0.1326407	0.13536413	0.13415372	0.9321235	0.13539144	0.92627376	0.92766106	0.9246931	0.06858987	0.05598144	0.057393584
UGY20060	0.1308251	0.13465805	0.93409306	0.13274157	0.8999062	0.12668952	0.12507565	0.13334678	0.13496067	0.13001816	0.13132943	0.12563068	0.1299173	0.93869823	0.13193464	0.13324592	0.13475892	0.9017647	0.13213637	0.05991527	0.060419608	0.061630018	0.1351624	0.13132943	0.0675812	0.1323381	0.07927691	0.123260036	0.072120234	0.06405084	0.07781389	0.12631154	0.12651332	0.068099275	0.13375024	0.1308251	0.13183378	0.12900949	0.13062336	0.13294332	0.13132943	0.9374263	0.13236481	0.9316741	0.93308944	0.93047684	0.061226547	0.047407705	0.050231997
UGY20061	0.16246161	0.16630101	0.91431165	0.16388766	0.88505304	0.14842036	0.15225977	0.16531374	0.16597192	0.16114524	0.16290039	0.15616769	0.16136463	0.9201516	0.1625713	0.16476525	0.1669592	0.886523	0.16344889	0.09028082	0.091158405	0.083150506	0.16761738	0.16213252	0.09774024	0.16355857	0.08434	0.15039492	0.090390526	0.091377795	0.08125414	0.1570112	0.15788896	0.0808646	0.16531374	0.1625713	0.16355857	0.16059676	0.16246161	0.16520403	0.16301009	0.91792405	0.16370419	0.9121762	0.9134966	0.9103466	0.09181659	0.082272924	0.08139535
UGY20062	0.10538066	0.10872963	0.906242	0.10694351	0.8727758	0.10102701	0.10046885	0.106608614	0.10906453	0.10571556	0.10683188	0.100692116	0.10571556	0.91122216	0.10627372	0.10716678	0.109511055	0.8752551	0.10694351	0.13083278	0.13485153	0.1319491	0.10884126	0.10370618	0.13351195	0.10694351	0.13044937	0.09912927	0.13418174	0.13574459	0.12747525	0.102254964	0.10404108	0.13365342	0.10683188	0.106162086	0.10705514	0.105603926	0.1048225	0.10772494	0.107278414	0.90929997	0.10627372	0.9016039	0.90657794	0.9038659	0.13574459	0.1309444	0.12971646
UGY20063	0.11761146	0.11851927	0.9080122	0.11791406	0.87412095	0.122856565	0.11912447	0.11781319	0.119729675	0.117510594	0.11761146	0.1184662	0.11700626	0.91289943	0.118721	0.11700626	0.118620135	0.8758823	0.11821666	0.13253984	0.13324592	0.13364938	0.118721	0.11831753	0.13304418	0.117510594	0.14966673	0.11942707	0.14252572	0.13647367	0.1495327	0.118644066	0.11692897	0.13730831	0.1181158	0.11700626	0.11781319	0.11821666	0.117510594	0.117510594	0.11781319	0.9112656	0.11824051	0.9038507	0.9057116	0.9036827	0.13344765	0.122856565	0.12517652
UGY20064	0.12820254	0.13223724	0.93045115	0.12961468	0.89627284	0.12315917	0.12245309	0.1311277	0.13213637	0.12759733	0.12941295	0.12330979	0.12719387	0.9345562	0.12830341	0.13062336	0.13274157	0.89788234	0.12931208	0.0716159	0.067278594	0.07242284	0.13324592	0.12800081	0.07514626	0.12981643	0.08614422	0.11993141	0.078071415	0.07201937	0.085127994	0.12368846	0.12429378	0.061339792	0.13122857	0.128606	0.12951382	0.12608433	0.1273956	0.13062336	0.12890862	0.93341976	0.13024616	0.926039	0.92907715	0.9259915	0.069396816	0.062840424	0.063042164
UGY20067	0.12144442	0.12527739	0.93291825	0.12265483	0.8974449	0.11801493	0.11589671	0.12366351	0.12477305	0.12053662	0.12204963	0.11654894	0.12003228	0.9371598	0.12245309	0.12376437	0.12527739	0.8998824	0.12235223	0.065664716	0.061730884	0.067278594	0.12568085	0.12164616	0.070102885	0.123260036	0.07917593	0.114181966	0.07151503	0.065462984	0.08096302	0.117937855	0.11723164	0.06900726	0.12436958	0.12144442	0.12235223	0.12013315	0.120839216	0.12356264	0.12184789	0.9358944	0.12368846	0.9296783	0.93167335	0.9292965	0.062134355	0.045087755	0.046197295
UGY20068	0.13304418	0.13707888	0.93362314	0.1348598	0.90002346	0.12840427	0.127093	0.13586847	0.13717975	0.13243897	0.13405286	0.12774974	0.13213637	0.93739647	0.13425459	0.13566673	0.13778496	0.90164703	0.13425459	0.07040549	0.06687512	0.06949768	0.13808756	0.13324592	0.0719185	0.13496067	0.08311452	0.12447044	0.077869676	0.07181763	0.082791544	0.12853107	0.12964083	0.060230024	0.1363728	0.13364938	0.13415372	0.13153116	0.13294332	0.13586847	0.13395199	0.93683714	0.13539144	0.9302653	0.93273544	0.9291785	0.06737946	0.05799879	0.058200523
UGY20069	0.08371999	0.08503127	0.90296054	0.08442607	0.8682607	0.09067985	0.08664515	0.0840226	0.086039945	0.08351826	0.08392173	0.08446014	0.08341739	0.908284	0.0846278	0.08382086	0.08614081	0.8707059	0.08442607	0.13496067	0.13647367	0.13697802	0.085838206	0.084728666	0.1363728	0.08503127	0.15118158	0.08765382	0.14494655	0.1398023	0.15207233	0.08484665	0.08383777	0.14628732	0.084325194	0.083215654	0.084526934	0.08503127	0.08382086	0.08392173	0.08392173	0.90596277	0.08504843	0.8975111	0.9002832	0.8986072	0.1363728	0.13021989	0.13294332
UGY20070	0.13122857	0.1360702	0.93303573	0.13354851	0.8993202	0.12800081	0.12608433	0.13425459	0.13596934	0.1311277	0.13253984	0.12623613	0.13062336	0.93798816	0.13324592	0.13455719	0.1360702	0.90105885	0.13364938	0.061529152	0.06263869	0.06485777	0.13677628	0.13284245	0.06990115	0.13395199	0.0803878	0.12507565	0.07292718	0.066572525	0.07872816	0.12832929	0.12772398	0.06981437	0.1348598	0.13193464	0.13314505	0.13072422	0.1317329	0.13395199	0.1326407	0.93601227	0.1332728	0.9303827	0.93214536	0.9295326	0.062840424	0.050736334	0.05406496
UGY20071	0.13102683	0.13506153	0.9319784	0.13294332	0.89803094	0.12628606	0.12507565	0.13385113	0.13496067	0.13021989	0.13153116	0.12684157	0.13001816	0.93633133	0.1323381	0.13344765	0.13536413	0.9002353	0.1326407	0.06364737	0.06273956	0.062840424	0.13566673	0.13153116	0.07262457	0.13314505	0.07887296	0.122856565	0.072523706	0.064555176	0.08136936	0.12681597	0.1274213	0.07223567	0.13405286	0.1311277	0.13223724	0.12941295	0.13072422	0.13314505	0.1317329	0.9350695	0.13317192	0.92850435	0.9299032	0.927644	0.063445635	0.05406496	0.05598144
UGY20072	0.08454399	0.08635997	0.9113017	0.08484665	0.87658226	0.088175945	0.08383777	0.08494754	0.08656175	0.08353511	0.08464488	0.081029266	0.083333336	0.91609466	0.083434224	0.08504843	0.087368846	0.8788235	0.08434221	0.122074254	0.12510088	0.12621066	0.08767151	0.08383777	0.12590799	0.08575464	0.13858587	0.08535109	0.13418078	0.1291364	0.1381833	0.082122676	0.08113017	0.13370334	0.08575464	0.083434224	0.085552864	0.08464488	0.08403955	0.08514931	0.0844431	0.9140938	0.08546922	0.90631604	0.90948784	0.9072238	0.12600888	0.11965295	0.12217514
UGY20073	0.13662086	0.14116815	0.9274782	0.13833873	0.89358705	0.130962	0.1303557	0.13965239	0.1412692	0.13601455	0.13732821	0.1306106	0.13540825	0.931926	0.13692401	0.13955133	0.14137025	0.8963688	0.13702506	0.07689976	0.074474536	0.07235247	0.14096604	0.13581245	0.07710186	0.13813663	0.078814246	0.12540421	0.077809215	0.0765966	0.07887238	0.13189812	0.13280776	0.07347888	0.14046079	0.13722716	0.13813663	0.13459983	0.13682295	0.13955133	0.13742927	0.9310345	0.13907419	0.92588234	0.9277436	0.9245328	0.07700081	0.06841148	0.06628941
UGY20074	0.12971555	0.13334678	0.931391	0.13102683	0.89756215	0.12578173	0.12356264	0.13213637	0.13364938	0.12789994	0.13032076	0.12462159	0.12789994	0.93538463	0.13011903	0.13153116	0.13395199	0.89929414	0.13021989	0.063042164	0.04407908	0.06263869	0.13415372	0.1299173	0.057393584	0.1317329	0.065441325	0.121747024	0.058603995	0.05204761	0.07557903	0.12560533	0.12550443	0.076170295	0.13223724	0.12911035	0.13062336	0.12830341	0.12911035	0.1317329	0.13001816	0.9344803	0.13135593	0.92873913	0.93013924	0.9271719	0.04811378	0.05880573	0.05961267
UGY20075	0.13042162	0.13415372	0.9319784	0.13213637	0.89756215	0.12668952	0.12467218	0.13304418	0.13455719	0.12921122	0.13102683	0.12502523	0.12961468	0.9359763	0.1314303	0.13294332	0.13465805	0.89894116	0.13223724	0.05799879	0.06233609	0.058301393	0.1351624	0.13102683	0.069699414	0.13243897	0.08099374	0.12225136	0.07413758	0.065261245	0.08583909	0.12651332	0.1258071	0.07294189	0.13314505	0.13052249	0.13153116	0.128606	0.13011903	0.1326407	0.1311277	0.93530524	0.13206215	0.9293261	0.93072927	0.9279981	0.06233609	0.056284044	0.05850313
UGY20076	0.08170264	0.0840226	0.90589756	0.082509585	0.870722	0.08815816	0.084930405	0.08271132	0.0846278	0.08099657	0.081601776	0.08183653	0.081601776	0.9106509	0.08180351	0.08240871	0.08503127	0.8727059	0.08200525	0.13092597	0.13243897	0.13304418	0.08482953	0.08261045	0.1326407	0.0840226	0.14744496	0.08513214	0.14060923	0.13627194	0.14780577	0.08232445	0.08101291	0.1423527	0.08261045	0.08140004	0.083215654	0.083215654	0.08109744	0.08240871	0.08261045	0.90843743	0.082223564	0.8995069	0.9027614	0.9008499	0.13274157	0.12689127	0.12931208
UGY20077	0.08200525	0.08382086	0.90472275	0.08271132	0.86954993	0.08977204	0.08513214	0.081904374	0.08482953	0.08210611	0.08301392	0.081634715	0.08220698	0.90982246	0.08291305	0.08220698	0.08482953	0.8718824	0.08271132	0.1326407	0.13465805	0.13526326	0.084728666	0.082307845	0.13455719	0.083619125	0.14976773	0.085838206	0.14333266	0.13828929	0.14983746	0.08323245	0.08101291	0.14356336	0.08271132	0.08180351	0.08271132	0.08341739	0.08150091	0.08301392	0.08311479	0.90761256	0.08353511	0.8988025	0.90193534	0.90014166	0.13475892	0.12800081	0.13052249
UGY20078	0.13717975	0.1404075	0.92833644	0.13828929	0.8949836	0.12961468	0.13001816	0.1398023	0.14060923	0.13586847	0.13768408	0.13188699	0.13596934	0.9339645	0.13748235	0.13960056	0.14151704	0.89705884	0.13808756	0.073633246	0.071212426	0.07242284	0.14171878	0.13707888	0.08109744	0.1391971	0.08149869	0.12830341	0.078979224	0.073633246	0.08218204	0.1332728	0.13286924	0.07041969	0.13990317	0.13748235	0.13828929	0.13496067	0.13657454	0.13929796	0.13768408	0.9316521	0.13902341	0.9250998	0.92754304	0.9246931	0.072523706	0.06687512	0.06707686
UGY20079	0.14436044	0.14752759	0.92129076	0.14619943	0.8902613	0.13118103	0.13649367	0.14650592	0.14783408	0.14344095	0.1450756	0.13665168	0.14313444	0.9272008	0.14425828	0.14609726	0.1486514	0.8924654	0.1456886	0.08776052	0.08684103	0.08030241	0.14875357	0.14425828	0.091438495	0.14579077	0.07948036	0.1322027	0.08469555	0.08500204	0.08108664	0.14071122	0.1400981	0.081136316	0.14660808	0.14466694	0.14548427	0.1424193	0.14313444	0.14650592	0.1444626	0.9244089	0.14530963	0.9188868	0.92061216	0.9182014	0.08714753	0.08234573	0.079995915
UGY20080	0.114181966	0.117308855	0.9205827	0.114888035	0.88478667	0.11640105	0.112870686	0.11519064	0.117510594	0.112668954	0.11498891	0.11180626	0.11337502	0.9252071	0.11498891	0.114888035	0.117510594	0.8867059	0.1146863	0.1057091	0.10681864	0.10833165	0.117510594	0.11357676	0.11125681	0.114888035	0.12340941	0.11256809	0.11398023	0.10964293	0.1275904	0.11349879	0.11107748	0.11854318	0.115493245	0.1140811	0.11478717	0.1140811	0.11357676	0.115493245	0.11458544	0.9229319	0.11571832	0.9159427	0.91822046	0.9165486	0.1060117	0.10207787	0.10369175
UGY20081	0.11498891	0.11710712	0.91083175	0.11539237	0.8766995	0.11791406	0.115089774	0.11640105	0.11771233	0.114888035	0.11559411	0.113521695	0.1146863	0.9152663	0.11630018	0.11599758	0.11771233	0.87788236	0.11630018	0.11589671	0.11942707	0.11791406	0.11821666	0.115493245	0.12184789	0.116602786	0.13542719	0.114888035	0.12820254	0.122150496	0.13652986	0.11521388	0.112792574	0.1241929	0.11630018	0.11478717	0.11589671	0.115493245	0.11559411	0.11609845	0.11559411	0.91362244	0.1159201	0.90608126	0.9088978	0.9068697	0.11912447	0.1140811	0.116602786
UGY20082	0.19699416	0.20042364	0.8412829	0.19770022	0.8145804	0.19376639	0.19205165	0.19991931	0.20032278	0.19729675	0.19800283	0.19364278	0.19669154	0.84532547	0.19830543	0.19951583	0.20072624	0.8162353	0.19830543	0.13939883	0.14020577	0.14121445	0.20092799	0.19749849	0.14857776	0.1990115	0.15633206	0.19114384	0.15120032	0.14363526	0.15715156	0.19441082	0.19380549	0.14346246	0.20012105	0.19739762	0.19780108	0.19578373	0.19749849	0.19891064	0.19759935	0.84433186	0.19874899	0.8401033	0.8410432	0.8386449	0.14111358	0.12890862	0.13052249
UGY20083	0.12820254	0.13183378	0.9312735	0.12971555	0.8968589	0.12426871	0.123058304	0.13092597	0.13213637	0.12719387	0.12931208	0.123511605	0.1273956	0.93550295	0.12921122	0.13072422	0.13253984	0.8983529	0.12971555	0.064151704	0.06465604	0.06838814	0.13304418	0.128606	0.073633246	0.13032076	0.08402343	0.12094008	0.075247124	0.06828727	0.088378705	0.124697335	0.124697335	0.06820016	0.13132943	0.12850514	0.12951382	0.12608433	0.12789994	0.1308251	0.12890862	0.93424463	0.13044794	0.9280347	0.9299032	0.9271719	0.065261245	0.06001614	0.061529152
UGY20084	0.13304418	0.1366754	0.9308036	0.13445632	0.8969761	0.1258826	0.12699214	0.13556586	0.13707888	0.13213637	0.13375024	0.12754793	0.13183378	0.93538463	0.13375024	0.135465	0.13707888	0.8983529	0.13435546	0.06858987	0.069699414	0.068993345	0.13758321	0.13324592	0.07585233	0.13506153	0.08402343	0.12366351	0.07948356	0.072523706	0.08096302	0.12893462	0.12802663	0.068906374	0.1363728	0.13324592	0.13385113	0.1317329	0.13294332	0.13536413	0.13385113	0.93424463	0.13498789	0.9283869	0.93025726	0.9279981	0.070808955	0.06273956	0.0629413
UGY20085	0.14731139	0.15170722	0.924105	0.14925373	0.8926191	0.13933755	0.14076875	0.15017378	0.151605	0.14649355	0.14802699	0.14266722	0.14700471	0.9296706	0.14874259	0.15007156	0.15242282	0.894479	0.14853813	0.0761603	0.07810264	0.07656921	0.1523206	0.14751585	0.08628093	0.14996932	0.07881269	0.13862196	0.07861378	0.07421795	0.079695225	0.14202455	0.14294478	0.08220859	0.14996932	0.14720915	0.14884482	0.14659579	0.14710693	0.14966264	0.14823145	0.9280584	0.149182	0.92213213	0.923999	0.92146283	0.076978125	0.07360458	0.073911265
UGY20086	0.12648779	0.13072422	0.92939377	0.12840427	0.89615566	0.122150496	0.120435745	0.12941295	0.13092597	0.12547912	0.12759733	0.12169526	0.1258826	0.9337278	0.1276982	0.12941295	0.13132943	0.898	0.12800081	0.060923945	0.066572525	0.065462984	0.13183378	0.127093	0.075247124	0.12890862	0.07917593	0.11831753	0.07544886	0.06667339	0.08482324	0.12217514	0.122578695	0.06860371	0.12931208	0.127093	0.12800081	0.124873914	0.1261852	0.12921122	0.12729473	0.93259484	0.12893462	0.9269782	0.9293132	0.9263456	0.06576558	0.05850313	0.060217872
UGY20087	0.14453043	0.14913198	0.922549	0.14620373	0.8874083	0.13239908	0.13710521	0.14808618	0.14934114	0.14369379	0.1457854	0.13726722	0.14327547	0.92788345	0.14358921	0.14714494	0.14934114	0.89077073	0.14432128	0.08240954	0.081259154	0.08199122	0.14892282	0.14317088	0.085756116	0.14568081	0.08010471	0.1322945	0.08136373	0.08094541	0.08045493	0.13912134	0.13964435	0.08253138	0.14766786	0.14515792	0.14641288	0.14369379	0.14338005	0.14735411	0.1457854	0.9254979	0.14665271	0.91929954	0.9221867	0.9189655	0.082304955	0.07948128	0.077598825
UGY20088	0.12951382	0.13334678	0.9238722	0.13092597	0.8911158	0.12315917	0.124571316	0.13223724	0.13344765	0.12789994	0.13021989	0.124117054	0.12830341	0.92887574	0.13001816	0.13213637	0.13435546	0.8932941	0.13092597	0.07544886	0.07554973	0.072523706	0.13415372	0.12971555	0.07585233	0.13122857	0.08351848	0.12124269	0.081904374	0.07827315	0.08868346	0.12520178	0.125	0.07667474	0.13223724	0.12941295	0.13052249	0.12800081	0.12941295	0.1314303	0.13042162	0.9276455	0.13105327	0.92122567	0.92364883	0.92056185	0.07423845	0.06919508	0.07000202
UGY20089	0.1267904	0.13072422	0.9326833	0.12850514	0.8977965	0.12356264	0.12094008	0.12921122	0.13072422	0.12638693	0.12749647	0.12159435	0.12598346	0.9368047	0.12800081	0.12941295	0.13092597	0.8997647	0.12800081	0.063445635	0.059814405	0.06485777	0.1317329	0.12689127	0.06536211	0.12870687	0.07957988	0.11983054	0.071212426	0.06516038	0.08197887	0.123385794	0.122679584	0.0678975	0.1299173	0.12699214	0.12810168	0.12527739	0.1267904	0.12921122	0.12779908	0.9358944	0.12873285	0.92956096	0.9308473	0.92776203	0.061226547	0.029755902	0.03258019
UGY20090	0.12699214	0.13132943	0.93045115	0.12870687	0.8963901	0.12245309	0.12225136	0.12961468	0.13122857	0.12608433	0.12789994	0.12240162	0.12598346	0.9347929	0.12810168	0.12971555	0.13183378	0.89811766	0.12810168	0.06273956	0.059310067	0.06586645	0.13183378	0.12719387	0.06889248	0.12911035	0.07836801	0.11942707	0.06980028	0.06263869	0.08268996	0.12348668	0.12318402	0.07314366	0.13021989	0.12719387	0.12830341	0.12578173	0.12668952	0.12931208	0.1276982	0.9331841	0.12893462	0.92779994	0.9293132	0.9270538	0.06001614	0.05850313	0.061226547
UGY20091	0.08392173	0.08513214	0.90225565	0.084325194	0.8679091	0.09098245	0.08624168	0.08382086	0.08614081	0.08371999	0.08422433	0.084863774	0.08341739	0.90733725	0.084930405	0.083619125	0.085838206	0.8703529	0.084526934	0.13455719	0.13677628	0.13677628	0.085838206	0.084728666	0.13647367	0.08482953	0.15138356	0.08725035	0.14494655	0.14000404	0.15186916	0.08494754	0.08363599	0.14598466	0.08442607	0.083215654	0.08442607	0.084930405	0.08392173	0.08422433	0.084325194	0.90525573	0.08484665	0.89704156	0.89992917	0.898017	0.13657454	0.13001816	0.13284245
UGY20092	0.13738148	0.14091185	0.9315085	0.1388945	0.8973277	0.13284245	0.13102683	0.13899536	0.14101271	0.1357676	0.13748235	0.13178608	0.1357676	0.9356213	0.13839015	0.1388945	0.14121445	0.8998824	0.13828929	0.06596732	0.043373007	0.06647166	0.14121445	0.13738148	0.06465604	0.13808756	0.047465157	0.1267904	0.03974178	0.03490014	0.081267774	0.13276836	0.13286924	0.07929782	0.13960056	0.13687715	0.13788582	0.1360702	0.13677628	0.13939883	0.13697802	0.934716	0.13882163	0.9293261	0.9304933	0.92788005	0.030159371	0.06626992	0.066975996
UGY20093	0.1273956	0.13122857	0.93280077	0.12921122	0.89756215	0.12366351	0.12164616	0.12951382	0.13132943	0.1267904	0.12810168	0.12189707	0.12658866	0.9370414	0.12840427	0.12971555	0.1314303	0.89964706	0.12850514	0.06253783	0.060217872	0.064555176	0.13223724	0.12729473	0.06556385	0.12921122	0.07917593	0.120637484	0.07070809	0.064353436	0.08075985	0.123991124	0.12308313	0.06779661	0.13032076	0.1273956	0.128606	0.12578173	0.12719387	0.12951382	0.12810168	0.9361301	0.1292373	0.92979574	0.9308473	0.9279981	0.061529152	0.030361105	0.03177325
UGY20094	0.12850514	0.13243897	0.9319784	0.1299173	0.8974449	0.12426871	0.12164616	0.1314303	0.13213637	0.1276982	0.12951382	0.12310797	0.12749647	0.93633133	0.12971555	0.13132943	0.13294332	0.89941174	0.13001816	0.0635465	0.06374823	0.06485777	0.13334678	0.12870687	0.07181763	0.13052249	0.08210462	0.12053662	0.075650595	0.06828727	0.08390898	0.12530266	0.124697335	0.06719128	0.1317329	0.12870687	0.12981643	0.127093	0.128606	0.13102683	0.12941295	0.93495166	0.12974173	0.9289739	0.93061125	0.92811614	0.06445431	0.051845875	0.053358886
UGY20095	0.12729473	0.13122857	0.9325658	0.12890862	0.89803094	0.123058304	0.122150496	0.13001816	0.13122857	0.12578173	0.12820254	0.12179617	0.12638693	0.9359763	0.12830341	0.12971555	0.13153116	0.8997647	0.12870687	0.06717773	0.067682065	0.0678838	0.13223724	0.12729473	0.07333064	0.12971555	0.08099374	0.11882187	0.0759532	0.06990115	0.08543275	0.12409201	0.123284906	0.06900726	0.13042162	0.1267904	0.12840427	0.12537825	0.12699214	0.12971555	0.12800081	0.9357766	0.1291364	0.92862177	0.93131936	0.9279981	0.066975996	0.06072221	0.061831754
UGY20096	0.13778496	0.14131531	0.9275141	0.1394997	0.8948664	0.13203551	0.13153116	0.13990317	0.14161791	0.13647367	0.13808756	0.13168517	0.13627194	0.93301773	0.1388945	0.1401049	0.14161791	0.8969412	0.13828929	0.07373411	0.07232197	0.069396816	0.14232399	0.13828929	0.07645754	0.13929796	0.082205616	0.1267904	0.07645754	0.07645754	0.07791548	0.13317192	0.13448346	0.078188054	0.14030664	0.13778496	0.13818842	0.1363728	0.13768408	0.1401049	0.13818842	0.9305916	0.13902341	0.925452	0.926245	0.924221	0.07373411	0.059410933	0.058200523
UGY20097	0.1317329	0.13526326	0.92657423	0.13304418	0.89334273	0.12789994	0.12749647	0.13465805	0.13556586	0.13072422	0.13243897	0.12623613	0.13062336	0.93112427	0.1326407	0.13435546	0.13627194	0.8950588	0.13294332	0.06808554	0.06858987	0.06858987	0.13647367	0.13203551	0.07504539	0.13344765	0.08685114	0.12386524	0.078777485	0.07111156	0.086448595	0.12782486	0.1275222	0.06981437	0.13435546	0.13183378	0.13274157	0.13001816	0.1311277	0.13385113	0.13213637	0.92976665	0.1333737	0.9228692	0.9250649	0.9224504	0.06838814	0.058301393	0.06082308
UGY20098	0.14212225	0.14635868	0.92398965	0.14464393	0.8899437	0.13526326	0.1351624	0.14494655	0.14706476	0.14151704	0.143837	0.13521695	0.14161791	0.92840236	0.14343353	0.14484568	0.14756909	0.892	0.14272745	0.07514626	0.068993345	0.075650595	0.14736736	0.14151704	0.07484365	0.14363526	0.07655019	0.1311277	0.07383498	0.071010694	0.07740756	0.13781275	0.13861986	0.07859161	0.14524914	0.14313093	0.14343353	0.14131531	0.14252572	0.14504741	0.14303006	0.9267028	0.14457224	0.921343	0.9222327	0.9193815	0.07040549	0.066370785	0.06485777
UGY20099	0.14609012	0.14932309	0.9266714	0.14770661	0.8925552	0.13629016	0.13831078	0.14831279	0.14992929	0.14457466	0.14659527	0.13978168	0.14467569	0.93158644	0.14598909	0.14831279	0.15023237	0.8945073	0.14740351	0.083451204	0.083451204	0.0788038	0.15073752	0.14629218	0.09042231	0.14740351	0.0803156	0.13598707	0.08274399	0.08213781	0.08160358	0.13965239	0.14217865	0.07629345	0.14821176	0.14578703	0.14659527	0.14507982	0.14578703	0.1480097	0.14619115	0.93046045	0.1472312	0.92284167	0.9249231	0.9231315	0.08405738	0.074156396	0.07092342
UGY20100	0.11831753	0.12184789	0.92105263	0.11983054	0.886076	0.1181158	0.115493245	0.12073835	0.12184789	0.11801493	0.119729675	0.11584258	0.11801493	0.9252071	0.11821666	0.12053662	0.12255397	0.888	0.11892273	0.09481541	0.09441194	0.09945532	0.122856565	0.11791406	0.100463994	0.120435745	0.11331044	0.115493245	0.10459956	0.09925358	0.1117432	0.116828084	0.115415655	0.0952381	0.12094008	0.118620135	0.11962881	0.11700626	0.11720799	0.120435745	0.11922534	0.92340326	0.12035916	0.9158253	0.9190465	0.9165486	0.09622756	0.09128505	0.09259633
UGY20101	0.13657454	0.14020577	0.9312735	0.13839015	0.89791375	0.13032076	0.13001816	0.13909623	0.14091185	0.13496067	0.13687715	0.13118063	0.13566673	0.936213	0.13728061	0.13939883	0.14131531	0.8997647	0.13798669	0.06596732	0.06980028	0.06980028	0.14151704	0.13728061	0.07847489	0.13879363	0.08079176	0.12830341	0.07837401	0.07070809	0.08208045	0.13317192	0.13196126	0.072740115	0.13939883	0.13707888	0.13808756	0.13465805	0.1363728	0.1391971	0.13717975	0.9344803	0.13851897	0.92862177	0.93061125	0.92788005	0.069396816	0.06334476	0.063445635
UGY20102	0.08392173	0.086039945	0.9081297	0.084325194	0.87376934	0.08835989	0.08422433	0.08503127	0.086746015	0.08371999	0.084728666	0.080827445	0.08341739	0.91313607	0.08482953	0.084728666	0.08735122	0.876	0.0840226	0.12527739	0.12800081	0.12850514	0.08704862	0.0840226	0.12830341	0.08533387	0.14067864	0.08240871	0.13506153	0.1317329	0.14150752	0.080811135	0.0803067	0.13650121	0.08573734	0.08281218	0.084325194	0.08382086	0.08412346	0.084728666	0.08422433	0.9112656	0.085552864	0.9026767	0.9058296	0.90415484	0.12789994	0.12114182	0.12447044
UGY20103	0.1656051	0.16696997	0.90675324	0.16651501	0.8889178	0.15081893	0.15855323	0.16719745	0.16719745	0.16583258	0.16469517	0.16051912	0.16378526	0.9143979	0.1678799	0.16696997	0.16742493	0.8913271	0.16606006	0.1278435	0.12898089	0.12101911	0.16765241	0.1656051	0.13398544	0.16583258	0.108784705	0.15855323	0.12124659	0.124431305	0.10214808	0.15953574	0.16226673	0.10987261	0.16696997	0.16537762	0.16583258	0.1656051	0.16424021	0.16674249	0.1656051	0.9108446	0.16795631	0.90754133	0.90909094	0.90559626	0.12920837	0.10987261	0.10486806
UGY20104	0.12840427	0.1323381	0.9300987	0.12971555	0.8960385	0.12447044	0.12406698	0.13132943	0.13223724	0.12759733	0.12911035	0.12300707	0.12759733	0.9344379	0.12911035	0.13102683	0.13274157	0.8975294	0.12981643	0.06405084	0.0638491	0.06536211	0.13334678	0.12870687	0.07060722	0.13021989	0.081902646	0.12033488	0.074339315	0.066572525	0.08197887	0.12449556	0.12429378	0.06567796	0.13122857	0.12850514	0.12951382	0.12689127	0.12800081	0.13062336	0.12890862	0.9329484	0.13034706	0.9263912	0.9284871	0.92610955	0.06374823	0.054165825	0.056485776
UGY20105	0.13223724	0.13627194	0.9339756	0.13415372	0.8993202	0.12800081	0.12668952	0.1351624	0.13617107	0.13163203	0.13314505	0.1270434	0.13153116	0.9377515	0.13304418	0.13475892	0.1366754	0.90105885	0.13344765	0.06687512	0.066370785	0.066975996	0.13717975	0.13203551	0.07171676	0.13405286	0.08543728	0.1258826	0.07776881	0.070808955	0.08462007	0.12843019	0.12853107	0.061945118	0.13556586	0.13253984	0.13314505	0.13052249	0.13193464	0.13465805	0.13314505	0.9370728	0.13418078	0.93108714	0.9326174	0.92906046	0.06808554	0.052551948	0.053661488
UGY20106	0.13728061	0.14121445	0.9268092	0.1388945	0.8931083	0.13183378	0.13072422	0.13990317	0.14192052	0.13556586	0.13758321	0.13077699	0.13556586	0.93112427	0.13728061	0.13939883	0.14171878	0.8947059	0.13788582	0.07111156	0.06072221	0.06848901	0.14141618	0.1366754	0.066975996	0.13879363	0.069076955	0.12699214	0.06606819	0.06223522	0.0771028	0.1333737	0.13276836	0.07768361	0.13990317	0.13738148	0.13808756	0.1366754	0.13677628	0.1398023	0.13758321	0.93000233	0.13841808	0.9247476	0.92565495	0.92256844	0.06072221	0.06909421	0.067278594
UGY20107	0.13183378	0.13566673	0.9318609	0.13375024	0.8981481	0.128606	0.12648779	0.13465805	0.1360702	0.13092597	0.13284245	0.12633704	0.13092597	0.935858	0.13334678	0.13465805	0.13617107	0.8998824	0.13304418	0.0635465	0.061529152	0.06505951	0.13687715	0.1326407	0.06889248	0.13375024	0.08089275	0.124167845	0.07393585	0.06606819	0.07882974	0.12792575	0.12782486	0.067493945	0.13526326	0.13223724	0.13324592	0.13062336	0.13193464	0.13435546	0.13284245	0.93495166	0.13387813	0.92909133	0.9304933	0.92788005	0.06253783	0.04841638	0.04972766
UGY20108	0.1388889	0.14262626	0.92058825	0.14020202	0.8890845	0.13080809	0.13141415	0.14171717	0.14282829	0.13727273	0.13949496	0.13197252	0.13757576	0.92699695	0.13939394	0.1410101	0.14282829	0.8909048	0.13909091	0.07909091	0.07686869	0.07838384	0.14282829	0.13777778	0.08767677	0.14	0.07876643	0.12848485	0.08161616	0.07686869	0.07426246	0.13406749	0.13396646	0.07890483	0.14171717	0.13878788	0.13939394	0.13727273	0.13878788	0.14131314	0.13919193	0.9253009	0.14093757	0.9181754	0.92105883	0.9179669	0.08	0.06949495	0.06787879
UGY20109	0.082307845	0.084930405	0.90906954	0.083619125	0.87376934	0.08745209	0.08261045	0.08392173	0.086039945	0.081601776	0.08341739	0.080221996	0.08220698	0.9143195	0.08220698	0.08301392	0.085838206	0.87635297	0.082307845	0.1267904	0.128606	0.12931208	0.08513214	0.08200525	0.12931208	0.08341739	0.14259745	0.08261045	0.1363728	0.13243897	0.1423202	0.08262712	0.07899516	0.13710654	0.08291305	0.081601776	0.08140004	0.08261045	0.08079483	0.083619125	0.08341739	0.9116191	0.084745765	0.90244186	0.90641963	0.9040368	0.12931208	0.12184789	0.123966105
UGY20110	0.08331652	0.084930405	0.9088346	0.08382086	0.8733005	0.086947754	0.08099657	0.08392173	0.08593908	0.08281218	0.08341739	0.08203834	0.082509585	0.91384614	0.084325194	0.08351826	0.085636474	0.87541175	0.0840226	0.12537825	0.12638693	0.12789994	0.08543474	0.08371999	0.12668952	0.08351826	0.13966875	0.08271132	0.13375024	0.1299173	0.14181226	0.08171913	0.082122676	0.13640033	0.08392173	0.08301392	0.08422433	0.08392173	0.08271132	0.08422433	0.08392173	0.9122083	0.08434221	0.9030289	0.90689164	0.90509915	0.12648779	0.11993141	0.121747024
UGY20112	0.35787776	0.35918903	0.63616073	0.3586847	0.616737	0.3558604	0.35485172	0.35918903	0.35908815	0.35787776	0.35818034	0.3542886	0.35737342	0.6381065	0.3580795	0.35888642	0.35969335	0.618	0.3589873	0.31964898	0.31944725	0.31662294	0.35908815	0.35717168	0.32075852	0.3579786	0.33397293	0.35424653	0.32570103	0.32247326	0.32872817	0.35663843	0.3560331	0.3146691	0.3595925	0.35757515	0.3579786	0.35656646	0.35757515	0.35828122	0.3580795	0.6375206	0.35815173	0.63583	0.6352372	0.6345609	0.31974986	0.30330846	0.30401453
UGY20113	0.086763516	0.08908394	0.9122209	0.087974176	0.8776084	0.08323245	0.082828894	0.08827683	0.090698145	0.087469734	0.08706618	0.08316512	0.08625908	0.91690344	0.086763516	0.088075064	0.09059726	0.8796187	0.08767151	0.122074254	0.1241929	0.123890236	0.090193704	0.087469734	0.12520178	0.088075064	0.13323233	0.08192091	0.12964083	0.12600888	0.13737045	0.08244198	0.083434224	0.13178608	0.08888216	0.08696529	0.08787329	0.08666263	0.08666263	0.087974176	0.08767151	0.91442716	0.08728557	0.90629405	0.91029274	0.9087367	0.12459645	0.11702986	0.11854318
UGY20114	0.08271132	0.08624168	0.90765977	0.085636474	0.8733005	0.0886625	0.0840226	0.084325194	0.08684688	0.083215654	0.08513214	0.08193744	0.08371999	0.91313607	0.0846278	0.0840226	0.087149486	0.8751765	0.0840226	0.12850514	0.13223724	0.13153116	0.086746015	0.08271132	0.13193464	0.08553561	0.14471824	0.08543474	0.14050837	0.13556586	0.14506298	0.08262712	0.080104925	0.14104116	0.08503127	0.08371999	0.08351826	0.084526934	0.083619125	0.08503127	0.084325194	0.9111478	0.085552864	0.9020897	0.9057116	0.9038007	0.13243897	0.12527739	0.12719387
UGY20115	0.7307692	0.7307692	0.1993007	0.7324415	0.21206896	0.7424749	0.7424749	0.7307692	0.7307692	0.7307692	0.73578596	0.74749166	0.7307692	0.20246479	0.73578596	0.7324415	0.7307692	0.2048611	0.7324415	0.76421404	0.7675585	0.7692308	0.7307692	0.7324415	0.76254183	0.7341137	0.77684563	0.7408027	0.7826087	0.7658863	0.7728813	0.73913044	0.7458194	0.76421404	0.729097	0.7307692	0.729097	0.72575253	0.729097	0.7324415	0.7341137	0.2	0.7307692	0.20383275	0.19965278	0.2027972	0.7675585	0.77424747	0.7692308
UGY20116	0.12911035	0.13304418	0.9302162	0.13052249	0.8955696	0.12517652	0.123260036	0.13153116	0.13334678	0.1276982	0.12971555	0.12441978	0.12779908	0.9337278	0.12921122	0.13153116	0.13334678	0.8975294	0.13021989	0.067278594	0.06001614	0.06990115	0.13344765	0.12971555	0.0675812	0.13062336	0.07927691	0.12154529	0.07151503	0.06465604	0.088073954	0.12429378	0.12520178	0.080912024	0.13153116	0.12900949	0.13042162	0.12800081	0.12870687	0.13102683	0.12921122	0.9333019	0.13075061	0.92744774	0.92860514	0.92610955	0.060520478	0.06516038	0.066370785
UGY20117	0.13334678	0.13707888	0.92939377	0.1348598	0.8953352	0.12789994	0.1273956	0.13566673	0.13728061	0.13193464	0.13395199	0.1284561	0.13213637	0.93431956	0.13385113	0.13556586	0.13778496	0.89788234	0.13385113	0.06909421	0.05608231	0.07171676	0.13758321	0.13344765	0.064151704	0.13475892	0.07442941	0.12517652	0.06576558	0.061226547	0.08563592	0.12953995	0.1291364	0.082828894	0.1360702	0.13294332	0.13405286	0.13213637	0.13253984	0.13526326	0.13354851	0.9331841	0.13478611	0.92756516	0.9289592	0.9263456	0.059814405	0.06667339	0.06717773
UGY20118	0.13072422	0.13465805	0.92962873	0.13193464	0.895218	0.1258826	0.1261852	0.13314505	0.13526326	0.12951382	0.13122857	0.1258325	0.12911035	0.93408287	0.1311277	0.13314505	0.13506153	0.8969412	0.1314303	0.061630018	0.0511398	0.066370785	0.13475892	0.13062336	0.0629413	0.1323381	0.07382347	0.12265483	0.06485777	0.05799879	0.08025193	0.12641244	0.12681597	0.08151735	0.13334678	0.13052249	0.13223724	0.12941295	0.13032076	0.13253984	0.1308251	0.932477	0.13196126	0.9270956	0.92825115	0.9259915	0.054670162	0.06112568	0.062840424
UGY20119	0.13132943	0.13536413	0.92833644	0.13274157	0.89474916	0.12759733	0.12719387	0.13385113	0.1357676	0.13001816	0.13203551	0.12684157	0.13011903	0.93301773	0.13092597	0.13405286	0.13627194	0.8965882	0.13183378	0.0678838	0.061529152	0.07272544	0.13617107	0.13193464	0.06717773	0.13334678	0.07947889	0.124571316	0.074339315	0.0678838	0.08868346	0.12772398	0.12721953	0.08494754	0.13375024	0.13132943	0.1326407	0.13021989	0.13102683	0.13324592	0.13213637	0.9316521	0.13276836	0.92650855	0.9277791	0.92516524	0.0629413	0.06737946	0.06808554
UGY20120	0.1317329	0.13566673	0.93280077	0.13364938	0.89838254	0.12840427	0.12547912	0.13455719	0.13586847	0.13092597	0.13253984	0.1260343	0.13102683	0.9371598	0.13334678	0.13425459	0.13586847	0.90011764	0.13344765	0.06475691	0.06485777	0.0629413	0.13657454	0.13243897	0.0675812	0.13375024	0.08291254	0.124873914	0.07575146	0.06848901	0.07984559	0.1275222	0.12792575	0.06517353	0.13496067	0.13213637	0.13314505	0.13052249	0.13183378	0.13405286	0.13274157	0.93601227	0.13347457	0.9300305	0.93131936	0.92847025	0.065462984	0.046600766	0.048315514
UGY20121	0.13808756	0.14181966	0.92516446	0.13939883	0.8927567	0.1348598	0.13203551	0.14030664	0.14222312	0.1363728	0.13849102	0.13279516	0.13677628	0.9297041	0.13768408	0.14000404	0.14252572	0.8947059	0.1388945	0.071212426	0.06273956	0.074339315	0.14252572	0.13788582	0.06889248	0.1394997	0.08028681	0.12951382	0.0722211	0.06616905	0.084721655	0.1340799	0.1333737	0.08706618	0.13960056	0.13788582	0.1388945	0.13677628	0.13768408	0.1398023	0.13839015	0.9287061	0.13932607	0.92369103	0.9249469	0.9226865	0.06465604	0.07242284	0.072523706
UGY20122	0.1326407	0.13687715	0.92998123	0.13445632	0.8949836	0.12830341	0.12668952	0.1351624	0.13697802	0.13153116	0.13294332	0.12785065	0.1314303	0.9334911	0.13334678	0.1351624	0.13707888	0.89717644	0.13354851	0.06586645	0.05638491	0.07020375	0.13738148	0.13304418	0.06667339	0.13445632	0.07756009	0.12699214	0.07000202	0.064555176	0.085737504	0.12883374	0.12883374	0.08232445	0.13526326	0.13304418	0.13375024	0.13153116	0.13213637	0.13465805	0.13314505	0.93341976	0.13458434	0.9283869	0.92907715	0.92575544	0.061024815	0.064151704	0.06485777
UGY20123	0.112467214	0.11398023	0.9061325	0.112668954	0.8721285	0.118721	0.1143837	0.11276982	0.11478717	0.111055076	0.112668954	0.11241171	0.11145854	0.9111243	0.11297155	0.11256809	0.11428283	0.874	0.113072425	0.1276982	0.12467218	0.13203551	0.11478717	0.11196288	0.127093	0.11357676	0.14259745	0.11559411	0.13375024	0.12921122	0.14506298	0.11289346	0.11117837	0.14053673	0.112668954	0.111761145	0.11327416	0.11276982	0.11206375	0.11297155	0.11297155	0.90914446	0.1125908	0.9019723	0.9042955	0.9026204	0.12537825	0.12517652	0.1276982
UGY20124	0.12951382	0.13324592	0.9309211	0.1308251	0.89662445	0.12447044	0.12436958	0.13163203	0.13354851	0.12810168	0.12981643	0.123511605	0.12789994	0.93573964	0.1299173	0.13153116	0.13375024	0.8990588	0.13021989	0.06919508	0.05880573	0.06808554	0.13385113	0.12921122	0.066572525	0.13153116	0.074328415	0.12164616	0.06717773	0.061730884	0.086448595	0.12489911	0.12550443	0.080811135	0.13193464	0.12931208	0.13052249	0.12800081	0.12870687	0.13132943	0.12961468	0.9341268	0.13054883	0.92826957	0.9299032	0.927526	0.058200523	0.064151704	0.066572525
UGY20125	0.13627194	0.14000404	0.9315085	0.13778496	0.8974449	0.13092597	0.13062336	0.13869275	0.14081098	0.13526326	0.13687715	0.13168517	0.1351624	0.93491125	0.1366754	0.13869275	0.14091185	0.8997647	0.13738148	0.06909421	0.053560622	0.06980028	0.14101271	0.13657454	0.06485777	0.13798669	0.07442941	0.12941295	0.066975996	0.05991527	0.08116619	0.13297014	0.13236481	0.08020581	0.1391971	0.13617107	0.13778496	0.13506153	0.13627194	0.13828929	0.13677628	0.9343625	0.13771187	0.92909133	0.9304933	0.92788005	0.058099657	0.06475691	0.065261245
UGY20126	0.13828929	0.14202139	0.92986375	0.14020577	0.89650726	0.13223724	0.13203551	0.14091185	0.14272745	0.13738148	0.1388945	0.13299698	0.13697802	0.93467456	0.13859189	0.14081098	0.14252572	0.8982353	0.13879363	0.06919508	0.061226547	0.06980028	0.14242485	0.13798669	0.07020375	0.13970143	0.07523733	0.12941295	0.07000202	0.06485777	0.08238521	0.13468523	0.13438256	0.080104925	0.14151704	0.13828929	0.13990317	0.13677628	0.13808756	0.14060923	0.13879363	0.93365544	0.1399314	0.92721295	0.9293132	0.92610955	0.06334476	0.06798467	0.0678838
UGY20127	0.085233	0.08644342	0.9014333	0.085636474	0.8668542	0.09219286	0.08795643	0.08553561	0.08725035	0.085233	0.08503127	0.08607467	0.08482953	0.90650886	0.085838206	0.085233	0.08735122	0.86917645	0.08573734	0.13596934	0.13707888	0.13768408	0.08725035	0.08634254	0.13728061	0.08614081	0.1518885	0.08886423	0.14524914	0.14020577	0.15237708	0.086057305	0.08504843	0.14638822	0.085636474	0.084325194	0.08593908	0.08614081	0.085233	0.085233	0.08543474	0.9044308	0.08575464	0.89598495	0.8987491	0.89719075	0.13687715	0.1308251	0.13344765
UGY20128	0.13415372	0.13748235	0.9312735	0.1351624	0.8960385	0.13001816	0.1276982	0.1363728	0.13798669	0.1326407	0.13415372	0.12815338	0.13243897	0.93491125	0.13506153	0.13617107	0.13808756	0.89811766	0.13496067	0.06990115	0.06203349	0.06495865	0.13808756	0.13475892	0.06929594	0.1357676	0.07978186	0.12517652	0.07312891	0.06626992	0.084721655	0.12984261	0.13034706	0.077582724	0.13647367	0.13385113	0.1351624	0.13284245	0.13334678	0.13566673	0.13385113	0.9344803	0.13589588	0.92815214	0.92907715	0.9265817	0.06394997	0.065664716	0.066975996
UGY20130	0.13193464	0.13536413	0.92998123	0.13324592	0.8949836	0.1258826	0.12547912	0.13395199	0.13596934	0.13011903	0.13193464	0.1259334	0.1299173	0.9344379	0.13163203	0.13395199	0.13586847	0.8969412	0.13183378	0.065261245	0.057696186	0.06737946	0.13586847	0.13122857	0.063042164	0.13344765	0.07119774	0.12265483	0.06505951	0.061226547	0.08462007	0.12721953	0.12772398	0.07838983	0.13435546	0.13153116	0.13294332	0.13072422	0.1308251	0.13375024	0.13223724	0.9328306	0.13347457	0.92686075	0.9283691	0.92563736	0.05799879	0.06273956	0.064353436
UGY20131	0.2163363	0.21770334	0.877186	0.21667805	0.8628	0.19890636	0.20300752	0.21804512	0.21804512	0.21496925	0.21360219	0.20910336	0.20950103	0.8859087	0.21326043	0.21770334	0.21838687	0.8648	0.2163363	0.15516064	0.15516064	0.1479836	0.21770334	0.21394394	0.14969242	0.215311	0.12679426	0.20334928	0.1404648	0.1431989	0.1378007	0.20485637	0.21135432	0.1431989	0.2163363	0.21565276	0.21701983	0.21462747	0.21736158	0.21462747	0.2163363	0.8847687	0.21374829	0.8755887	0.879393	0.87739617	0.15140124	0.15345182	0.15140124
UGY20132	0.1394997	0.14262658	0.9272791	0.14050837	0.89451474	0.13092597	0.13213637	0.14111358	0.1429292	0.13839015	0.1394997	0.13350151	0.13748235	0.93207103	0.13990317	0.14131531	0.14333266	0.8969412	0.13990317	0.071414165	0.061226547	0.071010694	0.14343353	0.13970143	0.06667339	0.14081098	0.071803674	0.13153116	0.069699414	0.06445431	0.07811865	0.13508879	0.13488701	0.083434224	0.14192052	0.13879363	0.1401049	0.13697802	0.13869275	0.14131531	0.13899536	0.93047374	0.14033495	0.92592156	0.92707103	0.92540133	0.06263869	0.067682065	0.06828727
UGY20133	0.13364938	0.13778496	0.9324483	0.13526326	0.89826536	0.13011903	0.12870687	0.1360702	0.13798669	0.13284245	0.13425459	0.12785065	0.13243897	0.936568	0.13435546	0.13617107	0.13818842	0.9	0.13475892	0.06677426	0.055073634	0.07000202	0.13839015	0.13415372	0.06505951	0.13586847	0.07756009	0.12719387	0.06929594	0.061730884	0.08736286	0.12984261	0.1299435	0.078793384	0.13617107	0.13385113	0.1351624	0.13213637	0.13314505	0.13596934	0.13415372	0.93565875	0.13539144	0.9300305	0.9308473	0.92835224	0.05880573	0.0629413	0.06485777
UGY20134	0.12840427	0.13243897	0.92974627	0.13011903	0.8955696	0.124167845	0.123058304	0.13122857	0.13284245	0.12689127	0.12941295	0.12371342	0.12689127	0.9336095	0.12921122	0.13072422	0.13284245	0.8972941	0.12951382	0.06314303	0.04720597	0.06425257	0.13314505	0.12890862	0.05870486	0.13062336	0.06695617	0.120839216	0.06193262	0.054468427	0.07700122	0.12540355	0.12489911	0.078087166	0.1311277	0.12820254	0.12971555	0.12719387	0.12810168	0.13092597	0.12880775	0.93235916	0.13054883	0.9270956	0.9280151	0.92551935	0.050635464	0.06001614	0.06233609
UGY20135	0.13566673	0.1401049	0.9266917	0.13788582	0.89334273	0.13122857	0.13042162	0.13899536	0.1404075	0.13465805	0.13697802	0.13057518	0.13465805	0.93159765	0.1366754	0.13859189	0.1404075	0.89564705	0.13697802	0.065664716	0.06263869	0.07070809	0.14030664	0.1360702	0.06485777	0.13758321	0.08099374	0.12800081	0.07383498	0.06889248	0.07344575	0.13297014	0.13216303	0.07798628	0.13909623	0.13657454	0.13728061	0.13506153	0.13566673	0.13849102	0.13627194	0.93023807	0.13851897	0.9250998	0.926599	0.92351276	0.06677426	0.066572525	0.064555176
UGY20136	0.13284245	0.1366754	0.9315085	0.13465805	0.89627284	0.12840427	0.12779908	0.13556586	0.13758321	0.13163203	0.13334678	0.12744702	0.1317329	0.935858	0.13324592	0.13526326	0.13738148	0.8982353	0.13385113	0.067278594	0.051845875	0.06536211	0.13738148	0.13314505	0.05557797	0.13475892	0.07028883	0.12447044	0.065261245	0.05789792	0.07303941	0.1292373	0.12853107	0.07647296	0.13556586	0.13294332	0.13455719	0.1311277	0.1326407	0.13496067	0.13334678	0.9341268	0.13478611	0.92756516	0.9294312	0.9263456	0.05527537	0.06082308	0.062134355
UGY20137	0.1299173	0.13375024	0.9320959	0.13183378	0.8976793	0.12638693	0.12436958	0.13253984	0.13435546	0.12880775	0.13092597	0.12441978	0.12890862	0.936213	0.13032076	0.13253984	0.13455719	0.8998824	0.1311277	0.061024815	0.05789792	0.06273956	0.1348598	0.13011903	0.061327416	0.13203551	0.07685316	0.1227557	0.07171676	0.0629413	0.08218204	0.12621066	0.12560533	0.07253834	0.13304418	0.13032076	0.13122857	0.12870687	0.12931208	0.13243897	0.1308251	0.9355409	0.13206215	0.9299131	0.93167335	0.92882437	0.059310067	0.052955415	0.053661488
UGY20138	0.0846278	0.087149486	0.9111842	0.08593908	0.87587905	0.08634254	0.0840226	0.08654428	0.08745209	0.084526934	0.08543474	0.08203834	0.085233	0.915858	0.08654428	0.08553561	0.08856163	0.8781176	0.086039945	0.124167845	0.12729473	0.12668952	0.088057294	0.085838206	0.1273956	0.08614081	0.13906282	0.08412346	0.1348598	0.13021989	0.14110118	0.08192091	0.08292978	0.13357547	0.08654428	0.08533387	0.08654428	0.08634254	0.08513214	0.08654428	0.086039945	0.91432947	0.08656175	0.9054943	0.9086618	0.9066336	0.1273956	0.12134355	0.122856565
UGY20139	0.08543474	0.08593908	0.90166825	0.08553561	0.866737	0.09209199	0.087149486	0.08503127	0.087149486	0.084728666	0.085233	0.08617558	0.08442607	0.9068639	0.086039945	0.0846278	0.08624168	0.8688235	0.08553561	0.135465	0.13717975	0.13717975	0.08624168	0.08533387	0.13697802	0.085233	0.15148455	0.08795643	0.14555174	0.14060923	0.15176757	0.08575464	0.08464488	0.14598466	0.08533387	0.08442607	0.08543474	0.08573734	0.084930405	0.084930405	0.08533387	0.9049022	0.08595642	0.8962198	0.8992211	0.89742684	0.13707888	0.13102683	0.13354851
UGY20140	0.18674849	0.19038077	0.90837854	0.188001	0.882291	0.17084168	0.17572646	0.18937875	0.19050601	0.18549599	0.1862475	0.1802005	0.184995	0.91484183	0.185997	0.18837675	0.19113226	0.8842439	0.18612224	0.10470942	0.09068136	0.10145291	0.19075651	0.18574649	0.09719439	0.18787575	0.08498371	0.1761022	0.09143287	0.09281062	0.09576613	0.17927837	0.18203458	0.10674016	0.1887525	0.18637274	0.1875	0.18574649	0.18562125	0.18937875	0.186999	0.91253024	0.18829867	0.9055071	0.90712124	0.90393937	0.09619238	0.103582166	0.100576155
UGY20141	0.08301392	0.084728666	0.9049577	0.08371999	0.87013596	0.09098245	0.08553561	0.08311479	0.085636474	0.08301392	0.0840226	0.082240164	0.083215654	0.91029584	0.083619125	0.08351826	0.08553561	0.8724706	0.08301392	0.13294332	0.13425459	0.13475892	0.085233	0.08301392	0.13425459	0.08412346	0.14855585	0.086039945	0.14232399	0.13748235	0.14983746	0.084745765	0.08252623	0.14295803	0.08341739	0.08281218	0.08412346	0.08412346	0.08261045	0.083619125	0.08341739	0.9080839	0.08373688	0.8995069	0.90240735	0.9008499	0.13385113	0.12779908	0.13011903
UGY20142	0.15527628	0.15756127	0.9228057	0.15579559	0.9006791	0.14167012	0.14665559	0.15579559	0.15756127	0.15278354	0.15475696	0.14723608	0.15216036	0.9290789	0.15361446	0.15600333	0.15828833	0.90214217	0.15413378	0.08651849	0.08599917	0.08641463	0.15849605	0.15267968	0.0873494	0.15444537	0.0797629	0.14239718	0.085064396	0.08558372	0.07768716	0.14772491	0.14897154	0.08258882	0.15704197	0.15382218	0.15423764	0.15330286	0.15392604	0.15558787	0.15517241	0.9263415	0.1556202	0.9205539	0.9228139	0.9207183	0.08485667	0.078105524	0.073120065
UGY20143	0.13354851	0.13768408	0.9292763	0.13506153	0.89592123	0.12820254	0.12789994	0.1360702	0.13808756	0.13223724	0.13405286	0.1272452	0.1323381	0.93431956	0.13455719	0.1360702	0.13818842	0.89788234	0.13425459	0.068993345	0.054972764	0.069699414	0.13818842	0.13395199	0.06475691	0.1357676	0.073520504	0.124873914	0.066975996	0.060621344	0.08157253	0.12893462	0.12974173	0.08101291	0.13617107	0.13354851	0.1351624	0.1323381	0.13294332	0.1357676	0.13425459	0.93235916	0.13539144	0.92756516	0.9289592	0.92622757	0.05799879	0.06425257	0.06465604
UGY20144	0.13758321	0.14131531	0.92398965	0.13939883	0.89088136	0.13284245	0.13072422	0.13990317	0.14202139	0.1366754	0.13849102	0.13188699	0.13647367	0.92887574	0.13768408	0.14030664	0.14192052	0.8928235	0.13839015	0.07242284	0.06717773	0.073431514	0.14242485	0.13778496	0.07131329	0.13939883	0.07816603	0.12931208	0.07554973	0.072523706	0.0830963	0.1332728	0.13347457	0.075464085	0.1407101	0.13798669	0.13879363	0.13717975	0.13758321	0.14020577	0.13839015	0.927292	0.13942696	0.92204744	0.9228228	0.91997164	0.07050636	0.0629413	0.06112568
UGY20145	0.0846278	0.08533387	0.90155077	0.084930405	0.8663854	0.09178939	0.086947754	0.084526934	0.086746015	0.08442607	0.0846278	0.08506559	0.0840226	0.90662724	0.08533387	0.084325194	0.08644342	0.8685882	0.084930405	0.1360702	0.13778496	0.13818842	0.086039945	0.08533387	0.13768408	0.085233	0.15229246	0.08815816	0.1456526	0.14101271	0.15247867	0.085552864	0.084140435	0.14689265	0.08482953	0.08382086	0.08503127	0.08553561	0.08422433	0.084526934	0.08442607	0.9044308	0.0852502	0.89598495	0.8986311	0.89707273	0.13738148	0.13102683	0.13364938
UGY20146	0.12850514	0.13274157	0.92986375	0.13052249	0.8948664	0.12477305	0.123260036	0.13163203	0.13253984	0.12789994	0.12951382	0.122805245	0.12789994	0.9336095	0.12941295	0.1311277	0.13334678	0.8968235	0.12941295	0.062840424	0.05164414	0.06203349	0.13354851	0.12921122	0.057797056	0.13011903	0.069379926	0.12164616	0.06465604	0.05557797	0.07629012	0.12489911	0.12510088	0.07606941	0.1317329	0.12880775	0.13021989	0.12759733	0.12850514	0.13102683	0.12921122	0.93259484	0.13105327	0.92627376	0.9283691	0.92516524	0.052955415	0.059310067	0.059814405
UGY20147	0.13001816	0.13354851	0.9324483	0.13153116	0.8977965	0.12517652	0.12366351	0.13284245	0.13385113	0.12890862	0.13032076	0.12492432	0.12911035	0.936213	0.1308251	0.1323381	0.13405286	0.8991765	0.1311277	0.06677426	0.05870486	0.06405084	0.13465805	0.13001816	0.06495865	0.13193464	0.07695415	0.12265483	0.0716159	0.06405084	0.081674114	0.12621066	0.12610976	0.07183212	0.13284245	0.1299173	0.13072422	0.12921122	0.12981643	0.13183378	0.1308251	0.9363658	0.13186038	0.92956096	0.9310833	0.92823416	0.061730884	0.052551948	0.053358886
UGY20148	0.14094028	0.14437047	0.926792	0.14205004	0.8943728	0.13206215	0.1340799	0.14295803	0.14548023	0.13942696	0.14114206	0.13433589	0.13942696	0.93110794	0.14104116	0.14326069	0.14558111	0.89621085	0.14154561	0.07435432	0.06265133	0.07062147	0.14578289	0.14144471	0.068805486	0.1424536	0.072222225	0.12964083	0.07294189	0.06507264	0.07884576	0.13612513	0.13693239	0.080827445	0.14305893	0.14043583	0.14194915	0.13952784	0.14104116	0.14295803	0.14104116	0.9301037	0.14207871	0.92531705	0.9269358	0.92396694	0.06507264	0.07253834	0.07041969
UGY20149	0.08323245	0.08434221	0.9039004	0.08323245	0.8686123	0.08968926	0.084140435	0.082728006	0.08504843	0.08131558	0.08303067	0.08264379	0.082223564	0.9087574	0.08292978	0.08313156	0.085451975	0.8708235	0.08303067	0.13206215	0.13367635	0.13367635	0.0852502	0.083333336	0.1333737	0.08434221	0.1479798	0.08535109	0.14174737	0.13670298	0.14935988	0.08345106	0.081634715	0.1431887	0.08292978	0.08192091	0.083434224	0.08383777	0.08121469	0.08313156	0.08313156	0.9069055	0.08363599	0.89821553	0.9011093	0.89943343	0.13367635	0.12711865	0.12974173
UGY20151	0.16198274	0.16574463	0.91433793	0.16408497	0.89228964	0.14959061	0.15368444	0.16408497	0.16662979	0.16032308	0.16220403	0.15497011	0.16043372	0.9204845	0.16109759	0.16474883	0.16685107	0.8939592	0.16231467	0.08718743	0.08541713	0.08519584	0.16585527	0.16010179	0.088404514	0.16297853	0.08021272	0.1518035	0.08630228	0.08375747	0.0870774	0.15714918	0.15703851	0.08654272	0.16474883	0.16176145	0.16275725	0.16043372	0.16109759	0.16408497	0.16198274	0.9187631	0.16312528	0.91401356	0.9153543	0.91244423	0.08563842	0.08641292	0.081212655
UGY20152	0.13001816	0.13405286	0.93103856	0.13183378	0.89662445	0.12719387	0.124571316	0.13284245	0.13465805	0.12850514	0.13072422	0.1247225	0.12850514	0.93514794	0.13072422	0.13243897	0.13465805	0.8983529	0.13072422	0.065462984	0.052350212	0.06465604	0.13455719	0.13032076	0.060923945	0.1323381	0.0705918	0.12235223	0.064353436	0.058099657	0.081470944	0.1267151	0.12651332	0.07939871	0.1326407	0.13001816	0.1314303	0.12890862	0.12941295	0.13253984	0.13072422	0.93424463	0.13145682	0.9293261	0.92978525	0.9271719	0.053661488	0.060621344	0.062436957
UGY20153	0.13253984	0.13596934	0.92974627	0.13354851	0.89615566	0.12789994	0.12729473	0.13455719	0.13687715	0.1308251	0.13284245	0.12684157	0.13072422	0.9338462	0.13253984	0.13465805	0.13677628	0.89788234	0.13294332	0.06677426	0.05608231	0.06394997	0.13677628	0.13274157	0.061024815	0.13425459	0.07372248	0.12376437	0.06626992	0.060419608	0.07984559	0.12863196	0.12792575	0.078793384	0.13506153	0.13223724	0.13364938	0.13072422	0.13223724	0.13425459	0.13294332	0.93259484	0.13387813	0.92779994	0.9283691	0.92610955	0.05678838	0.0629413	0.064555176
UGY20154	0.13455719	0.13869275	0.92880636	0.13657454	0.8938115	0.12749647	0.12911035	0.13748235	0.13929796	0.13375024	0.135465	0.12956609	0.13334678	0.9331361	0.1348598	0.13728061	0.1394997	0.8969412	0.13566673	0.072120234	0.06374823	0.07484365	0.1394997	0.13405286	0.07302804	0.13677628	0.07261159	0.12497478	0.06808554	0.06647166	0.0684681	0.13085149	0.13044794	0.07647296	0.13828929	0.13496067	0.13627194	0.13375024	0.13425459	0.13738148	0.13556586	0.93106294	0.1366021	0.924865	0.926599	0.9252833	0.06405084	0.06677426	0.06687512
UGY20155	0.17526856	0.17900513	0.910128	0.17737038	0.8878401	0.16359177	0.1663942	0.17783746	0.17935544	0.17351705	0.17456795	0.16904205	0.17316675	0.9158013	0.17526856	0.17748715	0.17888837	0.8896321	0.17526856	0.097968236	0.08092013	0.092713684	0.17853807	0.17421766	0.093297526	0.17643625	0.07632071	0.16219057	0.08512378	0.08617468	0.089348696	0.16911936	0.16970333	0.099252686	0.17737038	0.1748015	0.17538534	0.17386734	0.17398413	0.17725362	0.17538534	0.9138509	0.17682785	0.90850943	0.9100448	0.90834033	0.087809436	0.09960299	0.0973844
UGY20156	0.13274157	0.1366754	0.92774904	0.13435546	0.8938115	0.127093	0.12658866	0.13506153	0.13728061	0.1314303	0.13314505	0.12613522	0.1311277	0.9323077	0.13284245	0.1351624	0.13738148	0.8957647	0.13253984	0.06626992	0.053358886	0.069699414	0.13738148	0.1323381	0.06082308	0.13435546	0.07119774	0.124873914	0.06647166	0.059814405	0.08004876	0.12883374	0.12782486	0.07899516	0.13506153	0.13253984	0.13395199	0.13102683	0.1323381	0.1348598	0.13294332	0.93082726	0.13458434	0.92592156	0.92718905	0.92516524	0.056889247	0.06273956	0.06364737
UGY20157	0.08442607	0.08684688	0.91012686	0.08482953	0.8738865	0.08704862	0.084728666	0.08533387	0.087149486	0.08371999	0.08533387	0.080928355	0.083619125	0.9150296	0.08422433	0.08513214	0.08775469	0.87635297	0.08442607	0.12477305	0.12850514	0.12689127	0.08775469	0.08281218	0.12911035	0.08573734	0.1421935	0.08442607	0.1348598	0.13132943	0.14049166	0.08242534	0.081416465	0.135795	0.085233	0.08371999	0.08553561	0.08543474	0.08351826	0.08573734	0.085838206	0.91244406	0.0852502	0.90338105	0.9071277	0.9052172	0.12830341	0.121040955	0.12346177
UGY20158	0.12749647	0.13163203	0.9309211	0.12890862	0.8973277	0.12376437	0.12204963	0.13052249	0.13183378	0.1261852	0.12850514	0.12179617	0.12628606	0.93550295	0.12870687	0.13001816	0.13203551	0.8990588	0.128606	0.06495865	0.056485776	0.06737946	0.13213637	0.12820254	0.06445431	0.12971555	0.074631386	0.12033488	0.06929594	0.06233609	0.060544495	0.124697335	0.123284906	0.07374899	0.13092597	0.12779908	0.12870687	0.12638693	0.12699214	0.12971555	0.12840427	0.93365544	0.1299435	0.9289739	0.93013924	0.9274079	0.058301393	0.060520478	0.061529152
UGY20159	0.14543611	0.14837728	0.9253961	0.14675456	0.89054024	0.13326572	0.13965517	0.14756592	0.14868154	0.14361055	0.14543611	0.14021915	0.14371197	0.93091947	0.14452332	0.14716025	0.14969574	0.8929671	0.14543611	0.086714	0.08438134	0.085496955	0.14959432	0.14462474	0.09148073	0.14645031	0.088748984	0.13509127	0.08762678	0.08813387	0.08804903	0.13927774	0.14110367	0.07192128	0.14837728	0.14543611	0.14655173	0.1434077	0.14411765	0.14705883	0.14584179	0.92872393	0.1461757	0.9215501	0.92339665	0.92064625	0.087423936	0.08052738	0.07555781
UGY20160	0.12971555	0.13334678	0.92962873	0.1311277	0.8953352	0.12578173	0.12386524	0.13203551	0.13375024	0.12800081	0.13001816	0.1247225	0.12779908	0.9337278	0.13001816	0.13163203	0.13405286	0.89705884	0.13011903	0.0638491	0.0464999	0.06364737	0.13425459	0.13001816	0.058301393	0.13193464	0.06776409	0.12184789	0.061730884	0.054165825	0.07893133	0.12600888	0.12560533	0.07798628	0.13223724	0.12921122	0.13072422	0.12840427	0.12921122	0.13163203	0.1299173	0.9327127	0.1315577	0.9269782	0.92813313	0.92540133	0.0505346	0.059511803	0.061428282
UGY20161	0.13879363	0.1429292	0.9273966	0.1407101	0.894632	0.13324592	0.13364938	0.14111358	0.14353439	0.13738148	0.1398023	0.1332997	0.13758321	0.9323077	0.13939883	0.14121445	0.14353439	0.89670587	0.13929796	0.07575146	0.05961267	0.07171676	0.1432318	0.13899536	0.06909421	0.14060923	0.06837003	0.12911035	0.067278594	0.063243896	0.08197887	0.13518967	0.13448346	0.084745765	0.14101271	0.1391971	0.1401049	0.13798669	0.13828929	0.14111358	0.13939883	0.9303559	0.14083938	0.926039	0.92718905	0.92575544	0.0629413	0.07262457	0.07201937
UGY20162	0.11630018	0.11892273	0.91482615	0.117510594	0.87974685	0.11791406	0.11539237	0.11710712	0.11912447	0.11650192	0.11761146	0.11402623	0.11640105	0.9189349	0.116905384	0.11740972	0.119729675	0.8811765	0.11781319	0.10913859	0.1010692	0.110349	0.11983054	0.11791406	0.103792615	0.11781319	0.11825894	0.114181966	0.11075247	0.10530563	0.12728566	0.11551654	0.11481033	0.12025827	0.11761146	0.11589671	0.11791406	0.11670365	0.116602786	0.11781319	0.117308855	0.9170398	0.11702986	0.9100728	0.91173	0.90993863	0.10127093	0.103086546	0.105103895
UGY20163	0.90713274	0.9032486	0.009896324	0.90560263	0.047178756	0.91042846	0.9097222	0.90572035	0.90254235	0.9085452	0.906662	0.910193	0.90795666	0.008641099	0.90654427	0.90536726	0.9032486	0.047782782	0.90654427	0.9277307	0.9333804	0.933145	0.9031309	0.9063088	0.9305556	0.90536726	0.92833567	0.9151365	0.93079096	0.93008476	0.9226205	0.9112524	0.91017187	0.9295974	0.9047787	0.906662	0.90560263	0.9077213	0.90642655	0.90572035	0.9054849	0.008252771	0.90524954	0.016575893	0.0157471	0.017793594	0.9340866	0.9364407	0.9364407
UGY20165	0.08220698	0.085233	0.9049577	0.08422433	0.86978436	0.08876336	0.08482953	0.08382086	0.08553561	0.08240871	0.08442607	0.08193744	0.082307845	0.9106509	0.082307845	0.08371999	0.08573734	0.8718824	0.082509585	0.13021989	0.13163203	0.13213637	0.085636474	0.082509585	0.13153116	0.08442607	0.14633407	0.08513214	0.1401049	0.13506153	0.14668834	0.08434221	0.08171913	0.14053673	0.083619125	0.08291305	0.08331652	0.08331652	0.08140004	0.083619125	0.08422433	0.90820175	0.08403955	0.8995069	0.9028794	0.901204	0.13193464	0.12578173	0.12800081
UGY20166	0.08422433	0.08533387	0.903313	0.0846278	0.8684951	0.09088158	0.08684688	0.08392173	0.08614081	0.08351826	0.0840226	0.084762864	0.08351826	0.9085207	0.084325194	0.08392173	0.08654428	0.8708235	0.084728666	0.13475892	0.13627194	0.1366754	0.08654428	0.08482953	0.13556586	0.08553561	0.15118158	0.08775469	0.14403874	0.13960056	0.15186916	0.08484665	0.08363599	0.14517756	0.08442607	0.08311479	0.08482953	0.08543474	0.08392173	0.08412346	0.084325194	0.9063163	0.08464488	0.89798075	0.90087324	0.89919734	0.1360702	0.13001816	0.13284245
UGY20167	0.15290126	0.15664484	0.9206155	0.15465605	0.88786316	0.14248948	0.14599906	0.15477304	0.15664484	0.15219934	0.15278427	0.14700374	0.15102948	0.9257127	0.1533692	0.15500702	0.15758072	0.89029706	0.1533692	0.08598503	0.078497894	0.08306036	0.15699579	0.15243332	0.0836453	0.15407112	0.07681499	0.13933083	0.076275155	0.075222276	0.082685515	0.14872456	0.14895858	0.09078147	0.15535797	0.15255031	0.15360318	0.15184839	0.15266728	0.15512401	0.15301825	0.92353904	0.15527733	0.9170745	0.9187637	0.9176696	0.077094056	0.087622836	0.08481516
UGY20168	0.21035059	0.21202004	0.8423695	0.21452421	0.8480885	0.20200334	0.2003339	0.2111853	0.21285476	0.20951585	0.21035059	0.20701168	0.20617697	0.8796296	0.21619366	0.21035059	0.21368948	0.8484849	0.21535893	0.1360601	0.12771286	0.13689482	0.21535893	0.21202004	0.14190318	0.2111853	0.13188648	0.19866444	0.12520868	0.13522537	0.15294118	0.21368948	0.20283806	0.16277128	0.21035059	0.21035059	0.20701168	0.20951585	0.21368948	0.21285476	0.21368948	0.8808554	0.21368948	0.8767677	0.88061225	0.8765306	0.13355593	0.1327212	0.13355593
UGY20169	0.12870687	0.13324592	0.9291588	0.13102683	0.8934599	0.12497478	0.12406698	0.1317329	0.13395199	0.12820254	0.12981643	0.123612516	0.128606	0.9328994	0.1299173	0.13193464	0.13375024	0.8957647	0.13052249	0.06707686	0.059310067	0.067682065	0.13405286	0.13021989	0.060520478	0.13072422	0.07655019	0.12053662	0.06808554	0.060318742	0.07801706	0.12631154	0.12530266	0.08121469	0.13193464	0.12961468	0.13102683	0.12840427	0.12890862	0.13122857	0.12951382	0.9312986	0.13125505	0.92627376	0.92766106	0.9246931	0.057696186	0.06334476	0.06475691
UGY20170	0.13102683	0.13445632	0.9312735	0.13223724	0.8974449	0.1267904	0.12527739	0.13314505	0.13536413	0.12921122	0.13153116	0.12462159	0.12961468	0.93573964	0.13072422	0.13334678	0.1351624	0.89894116	0.1314303	0.06626992	0.057494454	0.06748033	0.13556586	0.13102683	0.059310067	0.13243897	0.07584327	0.123058304	0.06909421	0.0629413	0.081064604	0.12732042	0.12600888	0.07889427	0.13385113	0.13062336	0.13203551	0.12981643	0.1308251	0.13284245	0.1311277	0.93459815	0.1324657	0.9289739	0.93025726	0.9274079	0.05880573	0.061428282	0.0629413
UGY20171	0.1311277	0.13496067	0.92962873	0.13243897	0.8955696	0.12729473	0.12527739	0.13344765	0.13556586	0.12971555	0.13153116	0.12542886	0.12941295	0.9339645	0.13163203	0.13344765	0.13526326	0.89705884	0.13132943	0.066370785	0.05436756	0.06858987	0.135465	0.13163203	0.06193262	0.13294332	0.07442941	0.12356264	0.06858987	0.06072221	0.08086144	0.1274213	0.1266142	0.08192091	0.13354851	0.13072422	0.13203551	0.13001816	0.13092597	0.13304418	0.13102683	0.93259484	0.13276836	0.9276826	0.9289592	0.92646366	0.05719185	0.06394997	0.06576558
UGY20172	0.1447448	0.14837603	0.91388625	0.14615695	0.8824426	0.14030664	0.13970143	0.14686303	0.14918298	0.14333266	0.14524914	0.13763875	0.143837	0.91846156	0.14504741	0.14676215	0.1487795	0.8837647	0.1447448	0.08170264	0.06949768	0.085233	0.1487795	0.14504741	0.076760136	0.14585435	0.08483135	0.13687715	0.07837401	0.071010694	0.093153186	0.14053673	0.14003229	0.093523	0.14666128	0.14454307	0.14585435	0.14303006	0.1441396	0.14656042	0.14464393	0.916922	0.14638822	0.91277295	0.9137361	0.911119	0.067278594	0.07706274	0.078777485
UGY20173	0.1351624	0.13879363	0.93045115	0.1366754	0.8967417	0.13153116	0.13032076	0.13828929	0.13970143	0.13375024	0.1360702	0.12936428	0.13415372	0.93467456	0.1357676	0.13788582	0.13960056	0.8982353	0.13586847	0.067278594	0.05729272	0.0675812	0.1398023	0.13526326	0.06364737	0.13768408	0.07341951	0.12850514	0.06748033	0.060318742	0.081064604	0.1316586	0.13135593	0.07960048	0.13808756	0.1351624	0.1363728	0.13405286	0.13455719	0.13748235	0.1357676	0.9337733	0.13700566	0.92815214	0.9299032	0.927526	0.057090983	0.06445431	0.06677426
UGY20174	0.13536413	0.1391971	0.92833644	0.1366754	0.8931083	0.12961468	0.128606	0.13778496	0.1394997	0.13375024	0.13556586	0.12956609	0.13425459	0.93183434	0.13536413	0.13748235	0.1394997	0.8954118	0.13627194	0.06869074	0.05789792	0.06707686	0.1398023	0.13586847	0.061831754	0.1366754	0.06897596	0.12568085	0.06828727	0.06233609	0.07679805	0.13085149	0.13085149	0.081416465	0.13768408	0.13526326	0.13697802	0.13455719	0.1348598	0.13728061	0.1357676	0.9303559	0.13730831	0.9256868	0.92707103	0.9239849	0.059814405	0.06828727	0.067278594
UGY20175	0.12840427	0.13223724	0.9291588	0.12981643	0.8953352	0.12477305	0.122856565	0.1308251	0.13284245	0.127093	0.12911035	0.12260343	0.12729473	0.9336095	0.12921122	0.13072422	0.13274157	0.89705884	0.12931208	0.07111156	0.056990117	0.071414165	0.13304418	0.12870687	0.0635465	0.1299173	0.07523733	0.120435745	0.06980028	0.0629413	0.08268996	0.12510088	0.123991124	0.085552864	0.1308251	0.128606	0.12971555	0.12759733	0.12810168	0.13072422	0.12921122	0.93200564	0.13044794	0.92662597	0.92825115	0.92540133	0.059511803	0.06445431	0.06576558
UGY20176	0.08242534	0.0844431	0.90460527	0.08323245	0.86978436	0.08908394	0.084745765	0.08292978	0.08424132	0.08192091	0.08242534	0.08234107	0.08182002	0.9093491	0.082223564	0.08323245	0.08535109	0.872	0.08252623	0.13175948	0.13377725	0.13498789	0.085451975	0.08303067	0.13397902	0.0844431	0.14787878	0.08565375	0.14346246	0.13730831	0.14895347	0.08284561	0.08213925	0.14349142	0.08303067	0.08182002	0.08353511	0.08292978	0.082223564	0.08242534	0.082828894	0.9079661	0.082122676	0.8995069	0.90240735	0.9003777	0.13438256	0.12772398	0.13024616
UGY20177	0.12981643	0.13375024	0.93045115	0.1317329	0.89662445	0.12648779	0.12517652	0.13243897	0.13445632	0.12880775	0.13062336	0.12381433	0.12890862	0.9347929	0.13011903	0.13253984	0.13445632	0.8982353	0.13072422	0.064353436	0.054670162	0.06737946	0.1348598	0.13001816	0.060621344	0.13213637	0.0715007	0.12225136	0.066370785	0.059814405	0.08228362	0.12540355	0.12540355	0.07768361	0.1326407	0.13001816	0.13092597	0.12890862	0.1299173	0.13193464	0.13032076	0.9341268	0.13196126	0.92862177	0.9300212	0.927644	0.055678837	0.060923945	0.061529152
UGY20178	0.14888038	0.15271333	0.92528194	0.15079685	0.8924051	0.13849102	0.14050837	0.15150292	0.1534194	0.14756909	0.14928384	0.14248234	0.14736736	0.93183434	0.1469639	0.15120032	0.15331854	0.8944706	0.14948557	0.08341739	0.07534799	0.08129917	0.15321767	0.14807343	0.07706274	0.15019165	0.07513633	0.13808756	0.07201937	0.071010694	0.08208045	0.1431598	0.14336158	0.088075064	0.15130119	0.14837603	0.14988905	0.14777082	0.14837603	0.15120032	0.14928384	0.929531	0.15042374	0.9229866	0.9243569	0.9230406	0.072120234	0.08069397	0.07948356
UGY20179	0.13375024	0.13768408	0.92998123	0.13496067	0.8967417	0.127093	0.12729473	0.13677628	0.13839015	0.13274157	0.13435546	0.12744702	0.13243897	0.93526626	0.13455719	0.13617107	0.13839015	0.8984706	0.13455719	0.06858987	0.06394997	0.07484365	0.13869275	0.13425459	0.06889248	0.13586847	0.07947889	0.124873914	0.07312891	0.06808554	0.06623324	0.13024616	0.12883374	0.07849072	0.13697802	0.13435546	0.1351624	0.13344765	0.13354851	0.13586847	0.13405286	0.93259484	0.13640033	0.9273304	0.9293132	0.9265817	0.06647166	0.066370785	0.06677426
UGY20181	0.08313156	0.08454399	0.90789473	0.08353511	0.87341774	0.088175945	0.08363599	0.083333336	0.08595642	0.08232445	0.08383777	0.08213925	0.08292978	0.91337276	0.08323245	0.08262712	0.08595642	0.8755294	0.08363599	0.12943907	0.1324657	0.13317192	0.08585553	0.08323245	0.13307102	0.08454399	0.14636363	0.08373688	0.14083938	0.13640033	0.14692135	0.08252623	0.080928355	0.14167507	0.08383777	0.082728006	0.08323245	0.084140435	0.083333336	0.08393866	0.083434224	0.91138345	0.08456105	0.9018549	0.90547556	0.9036827	0.13226393	0.12600888	0.12893462
UGY20182	0.13899536	0.14333266	0.92763156	0.14121445	0.89369434	0.13153116	0.1323381	0.14212225	0.14353439	0.13818842	0.1401049	0.13309789	0.13839015	0.9323077	0.1394997	0.14192052	0.14353439	0.89564705	0.14081098	0.07292718	0.06465604	0.07151503	0.14393787	0.14000404	0.0681864	0.14060923	0.07170269	0.1299173	0.06929594	0.06808554	0.07303941	0.13508879	0.13478611	0.07788539	0.14131531	0.13939883	0.14091185	0.13808756	0.1394997	0.14161791	0.1398023	0.93047374	0.14083938	0.925452	0.92671704	0.924339	0.06586645	0.06858987	0.06858987
UGY20183	0.14366424	0.14800242	0.9231492	0.14618644	0.8905041	0.13559322	0.13761097	0.14689265	0.14840597	0.14326069	0.1440678	0.13796932	0.1431598	0.92826706	0.144774	0.14689265	0.14891042	0.89291596	0.14578289	0.078087166	0.06729217	0.072841	0.14880952	0.1448749	0.0753632	0.14578289	0.07393939	0.13518967	0.07435432	0.06981437	0.07650884	0.14026237	0.14026237	0.081432894	0.14598466	0.14467312	0.14537933	0.14326069	0.14416869	0.14659	0.14467312	0.9266855	0.14621595	0.9201503	0.92292255	0.9200708	0.068906374	0.07435432	0.07395077
UGY20184	0.28107345	0.28440276	0.73795533	0.2822841	0.71758497	0.27441484	0.27703795	0.2831921	0.28430185	0.28056902	0.28198144	0.27714977	0.27996367	0.7412405	0.28097257	0.28309122	0.28430185	0.719228	0.2822841	0.23204197	0.2251816	0.23527038	0.28450364	0.2812752	0.22780468	0.28248587	0.23353535	0.2764326	0.22982244	0.22780468	0.23928064	0.27981836	0.27951565	0.2431887	0.2838983	0.28177965	0.2815779	0.27945924	0.28188056	0.28278854	0.28177965	0.73962754	0.28213924	0.7362611	0.73607177	0.7353011	0.22669491	0.23274818	0.23113398
UGY20185	0.12870687	0.13274157	0.92974627	0.13032076	0.89545244	0.12154529	0.12245309	0.13132943	0.13274157	0.1273956	0.12941295	0.122805245	0.12779908	0.9339645	0.12941295	0.13102683	0.13294332	0.8975294	0.13021989	0.06737946	0.053863224	0.06838814	0.13354851	0.12961468	0.06364737	0.13042162	0.070187844	0.11912447	0.06606819	0.059007466	0.06958553	0.12479822	0.12429378	0.074152544	0.13153116	0.12880775	0.12981643	0.12749647	0.12890862	0.13092597	0.12890862	0.93259484	0.13105327	0.9267434	0.9283691	0.9259915	0.05668751	0.06112568	0.063042164
UGY20186	0.13072422	0.1351624	0.93045115	0.13253984	0.89615566	0.12719387	0.1258826	0.13354851	0.135465	0.12961468	0.13183378	0.12573159	0.13001816	0.93502957	0.1317329	0.13344765	0.135465	0.89788234	0.13223724	0.06233609	0.05396409	0.06233609	0.1357676	0.13153116	0.05880573	0.13274157	0.07442941	0.12366351	0.06677426	0.05961267	0.07537586	0.12802663	0.12701775	0.07859161	0.13375024	0.1311277	0.1323381	0.13011903	0.13092597	0.13314505	0.13132943	0.9331841	0.1333737	0.9280347	0.92966723	0.9268178	0.05638491	0.060117006	0.063042164
UGY20187	0.1308251	0.13465805	0.93045115	0.1323381	0.89545244	0.12749647	0.12557998	0.13304418	0.13496067	0.12941295	0.13102683	0.12563068	0.12961468	0.93431956	0.13102683	0.13294332	0.13506153	0.89741176	0.13193464	0.0638491	0.053661488	0.06687512	0.1351624	0.1311277	0.056183174	0.13253984	0.076348215	0.12295743	0.06949768	0.061529152	0.07872816	0.12832929	0.12691687	0.08242534	0.13334678	0.13102683	0.13223724	0.13032076	0.13032076	0.1326407	0.13132943	0.9331841	0.13276836	0.92826957	0.92919517	0.9268178	0.05789792	0.061428282	0.06334476
UGY20188	0.16426282	0.16804029	0.9149879	0.16575092	0.89434165	0.15476191	0.15728022	0.16723901	0.16758242	0.16266026	0.16426282	0.15712322	0.16300367	0.92323315	0.16334707	0.16643773	0.16895604	0.89633816	0.16391942	0.093406595	0.07486264	0.08642399	0.16826923	0.16380495	0.09397894	0.16529304	0.060866576	0.15338828	0.06662088	0.067078754	0.083984375	0.15765972	0.15891917	0.09113808	0.16586539	0.16426282	0.1650641	0.16266026	0.16311814	0.16597985	0.16391942	0.91915923	0.16636135	0.9144084	0.91455185	0.91302	0.06833791	0.09203297	0.08974359
UGY20189	0.13294332	0.13687715	0.92716163	0.13455719	0.8934599	0.12931208	0.12830341	0.13526326	0.13768408	0.13163203	0.13344765	0.12684157	0.1317329	0.93159765	0.13344765	0.135465	0.13748235	0.8954118	0.13395199	0.06586645	0.055880573	0.06848901	0.13748235	0.13314505	0.05668751	0.13496067	0.07473238	0.1258826	0.06869074	0.06112568	0.08583909	0.12974173	0.12792575	0.085451975	0.1351624	0.13284245	0.13445632	0.13193464	0.1326407	0.13506153	0.13364938	0.93012017	0.13478611	0.925452	0.926481	0.924339	0.05678838	0.064353436	0.06596732
UGY20190	0.121040955	0.1258826	0.9272791	0.1233609	0.8931083	0.11791406	0.11650192	0.12467218	0.1261852	0.12023401	0.1227557	0.11634713	0.12033488	0.93159765	0.12265483	0.12426871	0.12638693	0.8947059	0.123058304	0.063243896	0.059511803	0.06556385	0.12638693	0.12184789	0.06112568	0.12376437	0.07564128	0.1140811	0.069396816	0.06374823	0.08035351	0.118038744	0.1175343	0.07657385	0.12477305	0.122150496	0.12315917	0.120839216	0.12114182	0.12376437	0.12204963	0.93012017	0.12378935	0.9245128	0.926363	0.9239849	0.059511803	0.061529152	0.06253783
UGY20191	0.9103383	0.90678966	0.009465216	0.9090371	0.0462985	0.91365033	0.91270405	0.90927374	0.9058434	0.911876	0.9101017	0.91305894	0.9115212	0.008434308	0.90986514	0.9086823	0.9066714	0.046893597	0.90986514	0.930802	0.9361249	0.93588835	0.9065531	0.90986514	0.93387747	0.9086823	0.93188816	0.9183818	0.9336409	0.9325763	0.92640746	0.9141235	0.9130383	0.9337435	0.9079726	0.9101017	0.90891886	0.91092974	0.91022	0.9090371	0.90880054	0.007692308	0.9086823	0.016278517	0.015331591	0.017261906	0.9367163	0.93931866	0.9390821
UGY20192	0.13929796	0.143837	0.9256344	0.14141618	0.89263946	0.13314505	0.13385113	0.14202139	0.14434133	0.13828929	0.1404075	0.13229062	0.13869275	0.93171597	0.14020577	0.14212225	0.143837	0.8942353	0.14050837	0.07403672	0.066370785	0.074339315	0.14403874	0.1391971	0.07151503	0.14081098	0.07382347	0.13021989	0.0728263	0.07000202	0.07354734	0.13529056	0.13498789	0.08131558	0.14272745	0.14000404	0.14111358	0.13839015	0.13939883	0.14212225	0.1398023	0.9296488	0.14194915	0.9245128	0.92612696	0.9237488	0.06828727	0.073229775	0.071212426
UGY20193	0.13728061	0.14121445	0.9281015	0.1391971	0.8942804	0.13021989	0.13193464	0.14020577	0.14192052	0.1363728	0.13748235	0.13188699	0.13677628	0.9323077	0.13788582	0.1394997	0.14181966	0.896	0.13879363	0.073229775	0.058099657	0.070808955	0.14222312	0.13818842	0.057494454	0.13960056	0.074631386	0.13032076	0.06889248	0.06253783	0.07761072	0.13256659	0.1332728	0.08071025	0.13990317	0.13728061	0.13899536	0.1363728	0.13677628	0.1394997	0.13798669	0.9307094	0.13912429	0.9247476	0.926481	0.9239849	0.060923945	0.066370785	0.06828727
UGY20194	0.12547912	0.12890862	0.9306861	0.12668952	0.8953352	0.12094008	0.119023606	0.12789994	0.12941295	0.12436958	0.12578173	0.120181635	0.12436958	0.93467456	0.1267904	0.1273956	0.12921122	0.89705884	0.12638693	0.064555176	0.06314303	0.06667339	0.12981643	0.12568085	0.06707686	0.127093	0.07978186	0.11519064	0.07484365	0.0681864	0.081877284	0.12116627	0.12096449	0.074858755	0.12830341	0.12517652	0.12668952	0.12376437	0.124873914	0.12729473	0.12598346	0.93341976	0.12762308	0.92791736	0.9299032	0.9271719	0.064353436	0.053863224	0.055678837
UGY20195	0.21428572	0.2184874	0.89753085	0.21533613	0.8692689	0.197479	0.21271008	0.21481092	0.21638656	0.21428572	0.21481092	0.2108307	0.21165967	0.9057428	0.21113445	0.21376051	0.21638656	0.8728288	0.21796219	0.16176471	0.14495799	0.14915967	0.21796219	0.21533613	0.15756303	0.21743697	0.123424366	0.20535715	0.14495799	0.15231092	0.12670873	0.21030495	0.21481092	0.14758404	0.21638656	0.21323529	0.21586135	0.21323529	0.21218488	0.21638656	0.21481092	0.90346533	0.21743697	0.8993827	0.8960396	0.89343244	0.15756303	0.16176471	0.15283613
UGY20196	0.13203551	0.13617107	0.931391	0.13364938	0.8968589	0.12880775	0.127093	0.13435546	0.13677628	0.1308251	0.13284245	0.12643795	0.13102683	0.93550295	0.13253984	0.13445632	0.13627194	0.89858824	0.13314505	0.06909421	0.053056285	0.06586645	0.13687715	0.1326407	0.058301393	0.13425459	0.07402545	0.12527739	0.06717773	0.05991527	0.08482324	0.12903552	0.12822841	0.08323245	0.13465805	0.13243897	0.13344765	0.13072422	0.13193464	0.13435546	0.1326407	0.9337733	0.13387813	0.92873913	0.9299032	0.927644	0.055678837	0.06405084	0.06556385
UGY20199	0.08281218	0.08412346	0.90601504	0.08291305	0.8704876	0.08967117	0.08482953	0.08291305	0.085233	0.082509585	0.08261045	0.08234107	0.08210611	0.9111243	0.08331652	0.08301392	0.08513214	0.87282354	0.08351826	0.1311277	0.13274157	0.13294332	0.08503127	0.08351826	0.13213637	0.0840226	0.14744496	0.085636474	0.14121445	0.1360702	0.14861844	0.08313156	0.081416465	0.14194915	0.08371999	0.08180351	0.08392173	0.08382086	0.08220698	0.08240871	0.08311479	0.9090266	0.08303067	0.90021133	0.9031154	0.90144	0.13253984	0.12648779	0.12911035
UGY20200	0.14797257	0.15160379	0.92328477	0.1493847	0.8914674	0.14000404	0.13839015	0.15029252	0.15180553	0.14645955	0.14797257	0.14117053	0.14645955	0.927574	0.14726649	0.15049425	0.15271333	0.8942353	0.1481743	0.083619125	0.07484365	0.07968529	0.15241073	0.14777082	0.07645754	0.14978817	0.07473238	0.13929796	0.077667944	0.07544886	0.083807394	0.14376514	0.14336158	0.08827683	0.15009078	0.14797257	0.14898124	0.14756909	0.1478717	0.14978817	0.14867863	0.92623144	0.14911218	0.92193	0.9238848	0.92115206	0.07585233	0.080492236	0.079180956
UGY20201	0.14432782	0.1488696	0.9225253	0.14644732	0.8919775	0.13302381	0.13645539	0.14765845	0.14907146	0.14362131	0.14513524	0.13923667	0.14362131	0.9288252	0.14503431	0.1474566	0.14947517	0.89392513	0.1460436	0.080944695	0.0703472	0.080742836	0.1488696	0.14432782	0.07196205	0.14644732	0.07204931	0.1354461	0.07075091	0.07196205	0.078471236	0.14092469	0.14041995	0.08530184	0.14735568	0.14553896	0.14594267	0.1439241	0.14442874	0.14725475	0.14513524	0.9259434	0.14738542	0.92023027	0.92205954	0.9200331	0.07105369	0.07882519	0.07751312
UGY20202	0.14222312	0.14635868	0.9268092	0.14363526	0.89404595	0.13253984	0.13596934	0.14464393	0.14686303	0.1404075	0.1432318	0.1370333	0.14091185	0.93159765	0.14202139	0.14464393	0.14656042	0.89588237	0.1432318	0.07131329	0.06263869	0.07464192	0.14676215	0.14252572	0.0681864	0.14434133	0.07089477	0.13294332	0.07030462	0.0675812	0.081877284	0.13942696	0.13761097	0.08192091	0.14514828	0.14202139	0.14343353	0.14141618	0.14252572	0.14434133	0.14242485	0.93023807	0.14457224	0.92463017	0.92565495	0.9239849	0.064555176	0.07242284	0.07030462
UGY20203	0.14132848	0.14476076	0.92250705	0.14304462	0.8899578	0.13416111	0.13355543	0.14375126	0.1456693	0.13981426	0.14183323	0.1344173	0.13961236	0.9278607	0.14062184	0.14344841	0.14587119	0.8917805	0.14092469	0.07954775	0.06753483	0.07843731	0.1454674	0.13981426	0.07601453	0.14264083	0.068425305	0.13072886	0.070462346	0.06904906	0.07460866	0.13610663	0.1351979	0.08430937	0.14365031	0.14062184	0.14193419	0.14001615	0.1407228	0.14354937	0.14142944	0.9262798	0.14347738	0.9204465	0.92180485	0.91930526	0.0697557	0.07561074	0.073087014
[truncated: 158 more columns]
